# Supplementary material for: (1S,2S,6R,7aR)-2-Benzyl-1,6-dihy­droxy­hexa­hydro­pyrrolizin-3-one
Source: Acta Crystallogr Sect E Struct Rep Online. 2012 Feb 4;68(Pt 3):o587. doi: 10.1107/S1600536812002334 (PMC3297313; doi:10.1107/S1600536812002334)
Supplement: Supplementary file 1 [file e-68-0o587-sup1.cif]

##############################################################################
#                                                                            #
# This CIF contains the data in a paper accepted for publication in          #
# Acta Crystallographica Section E. It conforms to the requirements of       #
# Notes for Authors for Acta Crystallographica Section E, and has been       #
# peer reviewed under the auspices of the IUCr Commission on Journals.       #
#                                                                            #
# Full details of the Crystallographic Information File format               #
# are given in the paper "The Crystallographic Information File (CIF):       #
# a New Standard Archive File for Crystallography" by S. R. Hall, F. H.      #
# Allen and I. D. Brown [Acta Cryst. (1991), A47, 655-685].                  #
#                                                                            #
# The current version of the core CIF dictionary is obtainable from          #
# ftp://ftp.iucr.org/pub/cif_core.dic.                                       #
#                                                                            #
# Software is freely available for graphical display of the structure(s)     #
# in this CIF. For information consult the CIF software page                 #
# http://www.iucr.org/resources/cif/software.                                #
#                                                                            #
# This file may be used for bona fide research purposes within the           #
# scientific community so long as proper attribution is given to the journal # 
# article from which it was obtained.                                        #
#                                                                            #
##############################################################################
data_I
_audit_creation_method     SHELXL-97
_chemical_name_systematic
;
(1<i>S</i>,2<i>S</i>,6<i>R</i>,7a<i>R</i>)-2-Benzyl-1,6-
dihydroxyhexahydropyrrolizin-3-one
;
_chemical_name_common     ?
_chemical_formula_moiety     'C14 H17 N O3'
_chemical_formula_sum     'C14 H17 N O3'
_chemical_formula_iupac     'C14 H17 N O3'
_chemical_formula_weight     247.29
_chemical_melting_point     ?
_symmetry_cell_setting     orthorhombic
_symmetry_space_group_name_H-M     'P 21 21 21'
_space_group_name_Hall     'P 2ac 2ab'
loop_
    _symmetry_equiv_pos_as_xyz
    'x, y, z'
    'x+1/2, -y+1/2, -z'
    '-x, y+1/2, -z+1/2'
    '-x+1/2, -y, z+1/2'
_cell_length_a     6.6241(3)
_cell_length_b     13.6873(6)
_cell_length_c     13.9726(6)
_cell_angle_alpha     90.00
_cell_angle_beta     90.00
_cell_angle_gamma     90.00
_cell_volume     1266.84(10)
_cell_formula_units_Z     4
_cell_measurement_reflns_used     2295
_cell_measurement_theta_min     4.52
_cell_measurement_theta_max     69.53
_cell_measurement_temperature     100(2)
_exptl_crystal_description     rectangular
_exptl_crystal_colour     colourless
_exptl_crystal_size_max     0.17
_exptl_crystal_size_mid     0.15
_exptl_crystal_size_min     0.12
_exptl_crystal_density_diffrn     1.297
_exptl_crystal_density_meas     ?
_exptl_crystal_density_method     'not measured'
_exptl_crystal_F_000     528
_exptl_absorpt_coefficient_mu     0.743
_exptl_absorpt_correction_type     none
_exptl_absorpt_process_details     ?
_exptl_absorpt_correction_T_min     ?
_exptl_absorpt_correction_T_max     ?
_exptl_special_details
;
[\a]~D~^20^ + 51 (c 1, MeOH); <i>M</i>. p. 135--136\% C; IR (KBr,
<i>v</i>~max~): 3404, 3232, 2987, 2936, 2897, 2871, 1670, 1447, 1416, 1375,
1300, 1263, 1222,1175, 1121 cm-1; 1H NMR (500 MHz, CD~3~OD) \d 1.55 (dddd, J =
13.4, 5.3, 4.0, 1.0 Hz, 1H, H-2 A); 2.25 (ddd, J = 13.4, 8.0, 5.4 Hz, 1H,
H-2B); 2.93 (m, 2H, H-8, H-5); 3.02 (m, J = 7.5, 1.8 Hz, 1H, H-6); 3.08 (ddd,
J = 12.0, 4.9, 1.3 Hz, 1H, H-14 A); 3.52 (dd, J = 12.0, 2.4 Hz, 1H, H-14B);
3.64 (m, J~H3,H4~ = 7.0, J = 8.0, 5.3 Hz, 1H, H-3); 3.88 (dd,J~H4,H5~ = 9.4,
J~H3,H4~ = 7.0 Hz, 1H, H-4); 4.41 (m, J = 5.1, 4.0, 3.0 Hz, 1H, H-1); 7.15 (m,
1H, H---Ar); 7.23 (m, 2H, H---Ar); 7.29 (m, 2H, H---Ar); ^13^C NMR (62.5 MHz,
(CD~3~)~2~CO) \d 34.4, 38.6, 52.3, 54.0, 65.6, 72.4, 80.6, 126.5, 128.7,
130.3, 141.0, 175.6; HRMS (ESI-TOF) Calcd. for C~14~H~18~NO~3~ [<i>M</i> +
H]^+^ 248.1287. Found 248.1286.
;
_diffrn_ambient_temperature     100(2)
_diffrn_radiation_type     CuK\a
_diffrn_radiation_wavelength     1.54178
_diffrn_radiation_source     'fine-focus sealed tube'
_diffrn_radiation_monochromator     graphite
_diffrn_measurement_device_type     'Bruker Kappa APEXII DUO'
_diffrn_measurement_method     'Bruker APEX CCD area-detector'
_diffrn_detector_area_resol_mean     ?
_diffrn_reflns_number     26923
_diffrn_reflns_av_R_equivalents     0.0259
_diffrn_reflns_av_sigmaI/netI     0.0106
_diffrn_reflns_theta_min     4.52
_diffrn_reflns_theta_max     69.53
_diffrn_reflns_theta_full     69.53
_diffrn_measured_fraction_theta_max     0.970
_diffrn_measured_fraction_theta_full     0.970
_diffrn_reflns_limit_h_min     -7
_diffrn_reflns_limit_h_max     7
_diffrn_reflns_limit_k_min     -15
_diffrn_reflns_limit_k_max     16
_diffrn_reflns_limit_l_min     -16
_diffrn_reflns_limit_l_max     16
_refine_special_details
;
Refinement of <i>F</i>^2^ against ALL reflections. The weighted <i>R</i>-factor
<i>wR</i> and goodness of fit <i>S</i> are based on <i>F</i>^2^, conventional
<i>R</i>-factors <i>R</i> are based on <i>F</i>, with <i>F</i> set to zero for
negative <i>F</i>^2^. The threshold expression of <i>F</i>^2^ >
\s(<i>F</i>^2^) is used only for calculating <i>R</i>-factors(gt) <i>etc</i>.
and is not relevant to the choice of reflections for refinement.
<i>R</i>-factors based on <i>F</i>^2^ are statistically about twice as large
as those based on <i>F</i>, and <i>R</i>- factors based on ALL data will be
even larger.
;
_reflns_number_total     2295
_reflns_number_gt     2290
_reflns_threshold_expression     I>2sigma(I)
_refine_ls_structure_factor_coef     Fsqd
_refine_ls_matrix_type     full
_refine_ls_R_factor_all     0.0261
_refine_ls_R_factor_gt     0.0261
_refine_ls_wR_factor_gt     0.0780
_refine_ls_wR_factor_ref     0.0781
_refine_ls_goodness_of_fit_ref     1.148
_refine_ls_restrained_S_all     1.148
_refine_ls_number_reflns     2295
_refine_ls_number_parameters     172
_refine_ls_number_restraints     0
_refine_ls_hydrogen_treatment     mixed
_refine_ls_weighting_scheme     calc
_refine_ls_weighting_details
         'calc w=1/[\s^2^(Fo^2^)+(0.0491P)^2^+0.1808P] where P=(Fo^2^+2Fc^2^)/3'
_atom_sites_solution_hydrogens     geom
_atom_sites_solution_primary     direct
_atom_sites_solution_secondary     difmap
_refine_ls_shift/su_max     0.001
_refine_ls_shift/su_mean     0.000
_refine_diff_density_max     0.167
_refine_diff_density_min     -0.163
_refine_ls_extinction_method     'SHELXL97 (Sheldrick, 2008)'
_refine_ls_extinction_coef     0.0086(8)
_refine_ls_extinction_expression
                                  'Fc^*^=kFc[1+0.001xFc^2^\l^3^/sin(2\q)]^-1/4^'
_refine_ls_abs_structure_details
;
Flack (1983) and
Hooft <i>et al.</i> (2008) [Hooft parameter = 0.00(2), (943 Bijvoet
pairs)]'
;
_refine_ls_abs_structure_Flack     0.00(16)
loop_
    _atom_type_symbol
    _atom_type_description
    _atom_type_scat_dispersion_real
    _atom_type_scat_dispersion_imag
    _atom_type_scat_source
    'C' 'C' 0.0181 0.0091
                         'International Tables Vol C Tables 4.2.6.8 and 6.1.1.4'
    'H' 'H' 0.0000 0.0000
                         'International Tables Vol C Tables 4.2.6.8 and 6.1.1.4'
    'N' 'N' 0.0311 0.0180
                         'International Tables Vol C Tables 4.2.6.8 and 6.1.1.4'
    'O' 'O' 0.0492 0.0322
                         'International Tables Vol C Tables 4.2.6.8 and 6.1.1.4'
_computing_data_collection     '<i>APEX2</i> (Bruker, 2010)'
_computing_cell_refinement     '<i>SAINT</i> (Bruker, 2010)'
_computing_data_reduction     '<i>SAINT</i> (Bruker, 2010)'
_computing_structure_solution     'SHELXS97 (Sheldrick, 2008)'
_computing_structure_refinement     'SHELXL97 (Sheldrick, 2008)'
_computing_molecular_graphics
;
<i>WinGX</i> (Farrugia, 1999) and <i>PLATON</i> (Spek, 2009)
;
_computing_publication_material
;
<i>publCIF</i> (Westrip, 2010) and <i>PLATON</i> (Spek, 2009)
;
loop_
    _atom_site_type_symbol
    _atom_site_label
    _atom_site_fract_x
    _atom_site_fract_y
    _atom_site_fract_z
    _atom_site_U_iso_or_equiv
    _atom_site_adp_type
    _atom_site_calc_flag
    _atom_site_refinement_flags
    _atom_site_occupancy
    _atom_site_symmetry_multiplicity
    _atom_site_disorder_assembly
    _atom_site_disorder_group
    O O1 0.38278(15) 0.66691(6) 0.06882(7) 0.0253(2) Uani d . 1 1 . .
    O O2 -0.07013(13) 0.91601(7) 0.27608(7) 0.0264(2) Uani d . 1 1 . .
    O O3 0.61142(13) 1.03167(6) 0.28357(7) 0.0238(2) Uani d . 1 1 . .
    N N1 0.21491(16) 0.88149(7) 0.19167(7) 0.0204(3) Uani d . 1 1 . .
    C C1 0.3664(2) 0.76715(9) 0.09195(9) 0.0217(3) Uani d . 1 1 . .
    H H1 0.3789 0.8046 0.0308 0.026 Uiso calc R 1 1 . .
    C C2 0.52450(19) 0.80862(9) 0.16169(9) 0.0216(3) Uani d . 1 1 . .
    H H2A 0.5399 0.7667 0.2189 0.026 Uiso calc R 1 1 . .
    H H2B 0.6575 0.8168 0.1304 0.026 Uiso calc R 1 1 . .
    C C3 0.42952(18) 0.90724(9) 0.18696(9) 0.0193(3) Uani d . 1 1 . .
    H H3 0.4529 0.9549 0.1338 0.023 Uiso calc R 1 1 . .
    C C4 0.46008(18) 0.95809(9) 0.28423(9) 0.0192(3) Uani d . 1 1 . .
    H H4 0.4913 0.9084 0.3346 0.023 Uiso calc R 1 1 . .
    C C5 0.25242(19) 1.00357(9) 0.30318(9) 0.0200(3) Uani d . 1 1 . .
    H H5 0.2442 1.0650 0.2646 0.024 Uiso calc R 1 1 . .
    C C6 0.20002(19) 1.03016(9) 0.40713(9) 0.0235(3) Uani d . 1 1 . .
    H H6A 0.2759 1.0898 0.4249 0.028 Uiso calc R 1 1 . .
    H H6B 0.0544 1.0461 0.4105 0.028 Uiso calc R 1 1 . .
    C C7 0.2453(2) 0.95143(9) 0.48012(9) 0.0256(3) Uani d . 1 1 . .
    C C8 0.1026(3) 0.87967(10) 0.50128(10) 0.0335(3) Uani d . 1 1 . .
    H H8 -0.0244 0.8801 0.4697 0.040 Uiso calc R 1 1 . .
    C C9 0.1451(3) 0.80737(11) 0.56844(10) 0.0428(4) Uani d . 1 1 . .
    H H9 0.0466 0.7591 0.5826 0.051 Uiso calc R 1 1 . .
    C C10 0.3288(3) 0.80545(11) 0.61435(10) 0.0421(4) Uani d . 1 1 . .
    H H10 0.3573 0.7556 0.6597 0.050 Uiso calc R 1 1 . .
    C C11 0.10960(19) 0.92968(8) 0.25733(9) 0.0210(3) Uani d . 1 1 . .
    C C12 0.4306(2) 0.94914(10) 0.52735(9) 0.0288(3) Uani d . 1 1 . .
    H H12 0.5291 0.9976 0.5137 0.035 Uiso calc R 1 1 . .
    C C13 0.4730(3) 0.87670(11) 0.59435(10) 0.0372(4) Uani d . 1 1 . .
    H H13 0.5996 0.8759 0.6263 0.045 Uiso calc R 1 1 . .
    C C14 0.1616(2) 0.79469(9) 0.13686(9) 0.0235(3) Uani d . 1 1 . .
    H H14A 0.0595 0.8096 0.0872 0.028 Uiso calc R 1 1 . .
    H H14B 0.1101 0.7420 0.1788 0.028 Uiso calc R 1 1 . .
    H H3A 0.737(4) 1.0009(16) 0.2841(14) 0.050(5) Uiso d . 1 1 . .
    H H1A 0.379(3) 0.6326(15) 0.1204(16) 0.043(5) Uiso d . 1 1 . .
loop_
    _atom_site_aniso_label
    _atom_site_aniso_U_11
    _atom_site_aniso_U_22
    _atom_site_aniso_U_33
    _atom_site_aniso_U_12
    _atom_site_aniso_U_13
    _atom_site_aniso_U_23
    O1 0.0350(5) 0.0173(4) 0.0237(4) 0.0039(4) 0.0009(4) -0.0011(3)
    O2 0.0173(4) 0.0252(4) 0.0368(5) 0.0013(4) 0.0018(4) -0.0020(4)
    O3 0.0171(4) 0.0209(4) 0.0334(5) -0.0010(4) 0.0019(4) -0.0044(4)
    N1 0.0183(5) 0.0200(5) 0.0229(5) 0.0017(4) -0.0018(4) -0.0007(4)
    C1 0.0283(7) 0.0173(6) 0.0194(6) 0.0033(5) -0.0009(5) 0.0005(5)
    C2 0.0212(6) 0.0210(6) 0.0226(6) 0.0038(5) 0.0022(5) -0.0001(5)
    C3 0.0181(6) 0.0189(5) 0.0209(6) 0.0020(5) 0.0013(4) 0.0018(5)
    C4 0.0185(6) 0.0166(5) 0.0226(6) 0.0008(4) 0.0018(4) -0.0003(5)
    C5 0.0188(6) 0.0162(5) 0.0251(6) 0.0022(4) 0.0024(5) 0.0008(5)
    C6 0.0225(6) 0.0196(6) 0.0283(6) 0.0001(5) 0.0056(5) -0.0049(5)
    C7 0.0351(7) 0.0200(6) 0.0217(6) 0.0004(5) 0.0089(5) -0.0059(5)
    C8 0.0473(9) 0.0292(7) 0.0242(6) -0.0096(6) 0.0082(6) -0.0073(5)
    C9 0.0763(13) 0.0275(7) 0.0245(7) -0.0166(8) 0.0113(8) -0.0040(6)
    C10 0.0797(13) 0.0242(7) 0.0223(7) 0.0054(8) 0.0092(8) -0.0007(5)
    C11 0.0203(6) 0.0182(5) 0.0246(6) 0.0039(5) -0.0010(5) 0.0023(5)
    C12 0.0342(7) 0.0259(6) 0.0263(6) 0.0032(6) 0.0067(5) -0.0017(5)
    C13 0.0522(10) 0.0351(8) 0.0244(7) 0.0117(7) 0.0047(7) -0.0030(6)
    C14 0.0238(6) 0.0227(6) 0.0240(6) 0.0009(5) -0.0033(5) -0.0035(5)
_geom_special_details
;
All e.s.d.'s (except the e.s.d. in the dihedral angle between two l.s. planes)
are estimated using the full covariance matrix. The cell e.s.d.'s are taken
into account individually in the estimation of e.s.d.'s in distances, angles
and torsion angles; correlations between e.s.d.'s in cell parameters are only
used when they are defined by crystal symmetry. An approximate (isotropic)
treatment of cell e.s.d.'s is used for estimating e.s.d.'s involving l.s.
planes.
;
loop_
    _geom_bond_atom_site_label_1
    _geom_bond_atom_site_label_2
    _geom_bond_site_symmetry_2
    _geom_bond_distance
    _geom_bond_publ_flag
    O1 C1 . 1.4138(15) ?
    O1 H1A . 0.86(2) ?
    O2 C11 . 1.2333(16) ?
    O3 C4 . 1.4210(14) ?
    O3 H3A . 0.93(2) ?
    N1 C11 . 1.3279(17) ?
    N1 C14 . 1.4571(16) ?
    N1 C3 . 1.4661(16) ?
    C1 C2 . 1.5390(18) ?
    C1 C14 . 1.5417(18) ?
    C1 H1 . 1.0000 ?
    C2 C3 . 1.5306(16) ?
    C2 H2A . 0.9900 ?
    C2 H2B . 0.9900 ?
    C3 C4 . 1.5403(16) ?
    C3 H3 . 1.0000 ?
    C4 C5 . 1.5328(17) ?
    C4 H4 . 1.0000 ?
    C5 C11 . 1.5258(17) ?
    C5 C6 . 1.5371(16) ?
    C5 H5 . 1.0000 ?
    C6 C7 . 1.5138(18) ?
    C6 H6A . 0.9900 ?
    C6 H6B . 0.9900 ?
    C7 C12 . 1.394(2) ?
    C7 C8 . 1.395(2) ?
    C8 C9 . 1.392(2) ?
    C8 H8 . 0.9500 ?
    C9 C10 . 1.376(3) ?
    C9 H9 . 0.9500 ?
    C10 C13 . 1.393(3) ?
    C10 H10 . 0.9500 ?
    C12 C13 . 1.392(2) ?
    C12 H12 . 0.9500 ?
    C13 H13 . 0.9500 ?
    C14 H14A . 0.9900 ?
    C14 H14B . 0.9900 ?
loop_
    _geom_angle_atom_site_label_1
    _geom_angle_atom_site_label_2
    _geom_angle_atom_site_label_3
    _geom_angle_site_symmetry_1
    _geom_angle_site_symmetry_3
    _geom_angle
    _geom_angle_publ_flag
    C1 O1 H1A . . 109.6(14) ?
    C4 O3 H3A . . 107.9(14) ?
    C11 N1 C14 . . 129.85(11) ?
    C11 N1 C3 . . 114.90(10) ?
    C14 N1 C3 . . 114.06(10) ?
    O1 C1 C2 . . 116.78(11) ?
    O1 C1 C14 . . 113.45(11) ?
    C2 C1 C14 . . 104.54(10) ?
    O1 C1 H1 . . 107.2 ?
    C2 C1 H1 . . 107.2 ?
    C14 C1 H1 . . 107.2 ?
    C3 C2 C1 . . 101.05(10) ?
    C3 C2 H2A . . 111.6 ?
    C1 C2 H2A . . 111.6 ?
    C3 C2 H2B . . 111.6 ?
    C1 C2 H2B . . 111.6 ?
    H2A C2 H2B . . 109.4 ?
    N1 C3 C2 . . 101.36(10) ?
    N1 C3 C4 . . 101.33(9) ?
    C2 C3 C4 . . 123.23(10) ?
    N1 C3 H3 . . 109.9 ?
    C2 C3 H3 . . 109.9 ?
    C4 C3 H3 . . 109.9 ?
    O3 C4 C5 . . 110.27(9) ?
    O3 C4 C3 . . 114.03(10) ?
    C5 C4 C3 . . 102.59(10) ?
    O3 C4 H4 . . 109.9 ?
    C5 C4 H4 . . 109.9 ?
    C3 C4 H4 . . 109.9 ?
    C11 C5 C4 . . 102.40(9) ?
    C11 C5 C6 . . 114.43(10) ?
    C4 C5 C6 . . 117.51(10) ?
    C11 C5 H5 . . 107.3 ?
    C4 C5 H5 . . 107.3 ?
    C6 C5 H5 . . 107.3 ?
    C7 C6 C5 . . 115.04(10) ?
    C7 C6 H6A . . 108.5 ?
    C5 C6 H6A . . 108.5 ?
    C7 C6 H6B . . 108.5 ?
    C5 C6 H6B . . 108.5 ?
    H6A C6 H6B . . 107.5 ?
    C12 C7 C8 . . 118.72(13) ?
    C12 C7 C6 . . 120.64(12) ?
    C8 C7 C6 . . 120.64(14) ?
    C9 C8 C7 . . 120.42(16) ?
    C9 C8 H8 . . 119.8 ?
    C7 C8 H8 . . 119.8 ?
    C10 C9 C8 . . 120.42(15) ?
    C10 C9 H9 . . 119.8 ?
    C8 C9 H9 . . 119.8 ?
    C9 C10 C13 . . 119.97(15) ?
    C9 C10 H10 . . 120.0 ?
    C13 C10 H10 . . 120.0 ?
    O2 C11 N1 . . 125.35(12) ?
    O2 C11 C5 . . 127.58(11) ?
    N1 C11 C5 . . 107.07(11) ?
    C13 C12 C7 . . 120.81(14) ?
    C13 C12 H12 . . 119.6 ?
    C7 C12 H12 . . 119.6 ?
    C12 C13 C10 . . 119.65(16) ?
    C12 C13 H13 . . 120.2 ?
    C10 C13 H13 . . 120.2 ?
    N1 C14 C1 . . 101.53(10) ?
    N1 C14 H14A . . 111.5 ?
    C1 C14 H14A . . 111.5 ?
    N1 C14 H14B . . 111.5 ?
    C1 C14 H14B . . 111.5 ?
    H14A C14 H14B . . 109.3 ?
loop_
    _geom_torsion_atom_site_label_1
    _geom_torsion_atom_site_label_2
    _geom_torsion_atom_site_label_3
    _geom_torsion_atom_site_label_4
    _geom_torsion_site_symmetry_1
    _geom_torsion_site_symmetry_2
    _geom_torsion_site_symmetry_3
    _geom_torsion_site_symmetry_4
    _geom_torsion
    _geom_torsion_publ_flag
    C(11) N(1) C(3) C(2) . . . . 145.23(10) ?
    C(11) N(1) C(3) C(4) . . . . 17.61(13) ?
    C(14) N(1) C(3) C(2) . . . . -23.51(13) ?
    C(14) N(1) C(3) C(4) . . . . -151.12(10) ?
    C(3) N(1) C(11) O(2) . . . . -176.49(12) ?
    C(3) N(1) C(11) C(5) . . . . 3.73(13) ?
    C(14) N(1) C(11) O(2) . . . . -9.9(2) ?
    C(14) N(1) C(11) C(5) . . . . 170.29(11) ?
    C(3) N(1) C(14) C(1) . . . . -1.76(13) ?
    C(11) N(1) C(14) C(1) . . . . -168.41(12) ?
    O(1) C(1) C(2) C(3) . . . . -167.02(10) ?
    C(14) C(1) C(2) C(3) . . . . -40.78(12) ?
    O(1) C(1) C(14) N(1) . . . . 154.80(10) ?
    C(2) C(1) C(14) N(1) . . . . 26.51(12) ?
    C(1) C(2) C(3) N(1) . . . . 38.05(11) ?
    C(1) C(2) C(3) C(4) . . . . 149.83(11) ?
    N(1) C(3) C(4) O(3) . . . . -149.89(9) ?
    N(1) C(3) C(4) C(5) . . . . -30.67(11) ?
    C(2) C(3) C(4) O(3) . . . . 98.31(13) ?
    C(2) C(3) C(4) C(5) . . . . -142.47(11) ?
    O(3) C(4) C(5) C(6) . . . . -78.74(13) ?
    O(3) C(4) C(5) C(11) . . . . 154.95(10) ?
    C(3) C(4) C(5) C(6) . . . . 159.44(10) ?
    C(3) C(4) C(5) C(11) . . . . 33.13(12) ?
    C(4) C(5) C(6) C(7) . . . . -47.18(15) ?
    C(11) C(5) C(6) C(7) . . . . 72.99(14) ?
    C(4) C(5) C(11) O(2) . . . . 156.61(12) ?
    C(4) C(5) C(11) N(1) . . . . -23.61(12) ?
    C(6) C(5) C(11) O(2) . . . . 28.33(18) ?
    C(6) C(5) C(11) N(1) . . . . -151.89(10) ?
    C(5) C(6) C(7) C(8) . . . . -87.85(15) ?
    C(5) C(6) C(7) C(12) . . . . 92.02(14) ?
    C(6) C(7) C(8) C(9) . . . . 179.96(13) ?
    C(12) C(7) C(8) C(9) . . . . 0.1(2) ?
    C(6) C(7) C(12) C(13) . . . . -179.84(12) ?
    C(8) C(7) C(12) C(13) . . . . 0.0(2) ?
    C(7) C(8) C(9) C(10) . . . . -0.4(2) ?
    C(8) C(9) C(10) C(13) . . . . 0.6(2) ?
    C(9) C(10) C(13) C(12) . . . . -0.5(2) ?
    C(7) C(12) C(13) C(10) . . . . 0.2(2) ?
    H(1A) O(1) C(1) C(2) . . . . 56.8(14) ?
    H(1A) O(1) C(1) C(14) . . . . -64.9(14) ?
    H(1A) O(1) C(1) H(1) . . . . 177 ?
    H(3A) O(3) C(4) C(3) . . . . -76.3(13) ?
    H(3A) O(3) C(4) C(5) . . . . 168.9(13) ?
    H(3A) O(3) C(4) H(4) . . . . 48 ?
    C(11) N(1) C(3) H(3) . . . . -99 ?
    C(14) N(1) C(3) H(3) . . . . 93 ?
    C(3) N(1) C(14) H(14A) . . . . -121 ?
    C(3) N(1) C(14) H(14B) . . . . 117 ?
    C(11) N(1) C(14) H(14A) . . . . 73 ?
    C(11) N(1) C(14) H(14B) . . . . -50 ?
    O(1) C(1) C(2) H(2A) . . . . -48 ?
    O(1) C(1) C(2) H(2B) . . . . 74 ?
    C(14) C(1) C(2) H(2A) . . . . 78 ?
    C(14) C(1) C(2) H(2B) . . . . -159 ?
    H(1) C(1) C(2) C(3) . . . . 73 ?
    H(1) C(1) C(2) H(2A) . . . . -169 ?
    H(1) C(1) C(2) H(2B) . . . . -46 ?
    O(1) C(1) C(14) H(14A) . . . . -86 ?
    O(1) C(1) C(14) H(14B) . . . . 36 ?
    C(2) C(1) C(14) H(14A) . . . . 145 ?
    C(2) C(1) C(14) H(14B) . . . . -92 ?
    H(1) C(1) C(14) N(1) . . . . -87 ?
    H(1) C(1) C(14) H(14A) . . . . 32 ?
    H(1) C(1) C(14) H(14B) . . . . 154 ?
    C(1) C(2) C(3) H(3) . . . . -78 ?
    H(2A) C(2) C(3) N(1) . . . . -81 ?
    H(2A) C(2) C(3) C(4) . . . . 31 ?
    H(2A) C(2) C(3) H(3) . . . . 163 ?
    H(2B) C(2) C(3) N(1) . . . . 157 ?
    H(2B) C(2) C(3) C(4) . . . . -91 ?
    H(2B) C(2) C(3) H(3) . . . . 41 ?
    N(1) C(3) C(4) H(4) . . . . 86 ?
    C(2) C(3) C(4) H(4) . . . . -26 ?
    H(3) C(3) C(4) O(3) . . . . -34 ?
    H(3) C(3) C(4) C(5) . . . . 86 ?
    H(3) C(3) C(4) H(4) . . . . -158 ?
    O(3) C(4) C(5) H(5) . . . . 42 ?
    C(3) C(4) C(5) H(5) . . . . -80 ?
    H(4) C(4) C(5) C(6) . . . . 43 ?
    H(4) C(4) C(5) C(11) . . . . -84 ?
    H(4) C(4) C(5) H(5) . . . . 163 ?
    C(4) C(5) C(6) H(6A) . . . . 75 ?
    C(4) C(5) C(6) H(6B) . . . . -169 ?
    C(11) C(5) C(6) H(6A) . . . . -165 ?
    C(11) C(5) C(6) H(6B) . . . . -49 ?
    H(5) C(5) C(6) C(7) . . . . -168 ?
    H(5) C(5) C(6) H(6A) . . . . -46 ?
    H(5) C(5) C(6) H(6B) . . . . 70 ?
    H(5) C(5) C(11) O(2) . . . . -91 ?
    H(5) C(5) C(11) N(1) . . . . 89 ?
    H(6A) C(6) C(7) C(8) . . . . 150 ?
    H(6A) C(6) C(7) C(12) . . . . -30 ?
    H(6B) C(6) C(7) C(8) . . . . 34 ?
    H(6B) C(6) C(7) C(12) . . . . -146 ?
    C(6) C(7) C(8) H(8) . . . . 0 ?
    C(12) C(7) C(8) H(8) . . . . -180 ?
    C(6) C(7) C(12) H(12) . . . . 0 ?
    C(8) C(7) C(12) H(12) . . . . -180 ?
    C(7) C(8) C(9) H(9) . . . . 180 ?
    H(8) C(8) C(9) C(10) . . . . 180 ?
    H(8) C(8) C(9) H(9) . . . . 0 ?
    C(8) C(9) C(10) H(10) . . . . -179 ?
    H(9) C(9) C(10) C(13) . . . . -179 ?
    H(9) C(9) C(10) H(10) . . . . 1 ?
    C(9) C(10) C(13) H(13) . . . . 179 ?
    H(10) C(10) C(13) C(12) . . . . 180 ?
    H(10) C(10) C(13) H(13) . . . . 0 ?
    C(7) C(12) C(13) H(13) . . . . -180 ?
    H(12) C(12) C(13) C(10) . . . . -180 ?
    H(12) C(12) C(13) H(13) . . . . 0 ?
loop_
    _geom_hbond_atom_site_label_D
    _geom_hbond_atom_site_label_H
    _geom_hbond_atom_site_label_A
    _geom_hbond_site_symmetry_A
    _geom_hbond_distance_DH
    _geom_hbond_distance_HA
    _geom_hbond_distance_DA
    _geom_hbond_angle_DHA
    O3 H3A O2 1_655 0.93(2) 1.73(2) 2.6395(12) 164(2)
    O1 H1A O3 3_645 0.86(2) 1.93(2) 2.7716(13) 167(19)
data_global
_journal_date_recd_electronic     2011-12-05
_journal_date_accepted     2012-01-18
_journal_name_full     'Acta Crystallographica, Section E'
_journal_year     2012
_journal_volume     68
_journal_issue      3
_journal_page_first     o587
_journal_page_last     o587
_journal_paper_category     QO
_journal_paper_doi     10.1107/S1600536812002334
_journal_coeditor_code     PV2494
_publ_contact_author_name     'Ricardo Aparicio'
_publ_contact_author_address
;
Laboratory of Structural Biology and Crystallography, Institute of Chemistry,
 University of Campinas, CP6154, CEP 13083-970, Campinas-SP, Brazil
;
_publ_contact_author_email     'aparicio@iqm.unicamp.br'
_publ_contact_author_fax     '55(19)35213023'
_publ_contact_author_phone     '55(19)35211105'
_publ_section_title
;\
(1<i>S</i>,2<i>S</i>,6<i>R</i>,7a<i>R</i>)-2-Benzyl-1,6-\
dihydroxyhexahydropyrrolizin-3-one
;
loop_
    _publ_author_name
    _publ_author_footnote
    _publ_author_address
    'Oliveira, F. L.' .
;
Laboratory of Structural Biology and Crystallography, Institute of Chemistry,
University of Campinas, CP6154, CEP 13083-970, Campinas-SP, Brazil
;
    'Freire, K. R. L.' .
;
Laboratory of Synthesis of Natural Products and Drugs, Institute of Chemistry,
University of Campinas, CP6154, CEP 13083-970, Campinas-SP, Brazil
;
    'Aparicio, R.' .
;
Laboratory of Structural Biology and Crystallography, Institute of Chemistry,
University of Campinas, CP6154, CEP 13083-970, Campinas-SP, Brazil
;
    'Coelho, F.' .
;
Laboratory of Synthesis of Natural Products and Drugs, Institute of Chemistry,
University of Campinas, CP6154, CEP 13083-970, Campinas-SP, Brazil
;
