# Supplementary material for: (1S,2S,6R,7aR)-2-Benzyl-1,6-dihy­droxy­hexa­hydro­pyrrolizin-3-one
Source: Acta Crystallogr Sect E Struct Rep Online. 2012 Feb 4;68(Pt 3):o587. doi: 10.1107/S1600536812002334 (PMC3297313; doi:10.1107/S1600536812002334)
Supplement: Supplementary file 2 [file e-68-0o587-Isup2.hkl]

# 
# h,k,l, Fc-squared, Fo-squared, sigma(Fo-squared) and status flag 
# 
data_I
_shelx_title ' cu_Kristerson_R96_131210_0m in P2(1)2(1)2(1)' 
_shelx_refln_list_code          4 
_shelx_F_calc_maximum      108.78 
_exptl_crystal_F_000       528.00 
_reflns_d_resolution_high  0.8228 
 
loop_ 
 _symmetry_equiv_pos_as_xyz 
 'x, y, z' 
 'x+1/2, -y+1/2, -z' 
 '-x, y+1/2, -z+1/2' 
 '-x+1/2, -y, z+1/2' 
 
_cell_length_a     6.6241 
_cell_length_b    13.6873 
_cell_length_c    13.9726 
_cell_angle_alpha  90.000 
_cell_angle_beta   90.000 
_cell_angle_gamma  90.000 
 
_shelx_F_squared_multiplier     1.000 
 
loop_ 
 _refln_index_h 
 _refln_index_k 
 _refln_index_l 
 _refln_F_squared_calc 
 _refln_F_squared_meas 
 _refln_F_squared_sigma 
 _refln_observed_status 
   4   0   0      460.51      413.66      4.94 o 
   6   0   0      469.39      432.97      3.63 o 
   2   1   0      530.36      538.95      4.38 o 
   3   1   0      930.93      986.64     11.36 o 
   4   1   0      373.83      476.17      4.55 o 
   5   1   0      581.92      578.79      4.79 o 
   6   1   0       30.91       22.75      0.35 o 
   7   1   0        7.27        9.54      0.21 o 
   0   2   0     3341.92     2952.45     96.06 o 
   2   2   0        6.48        6.02      0.18 o 
   3   2   0     2496.97     2703.46     19.47 o 
   4   2   0      624.80      601.85      4.49 o 
   5   2   0      416.52      405.80      3.96 o 
   6   2   0      901.99      888.03      5.38 o 
   7   2   0        5.55        5.28      0.15 o 
   1   3   0       13.40        8.34      0.23 o 
   2   3   0     1099.40     1149.77     10.44 o 
   3   3   0      125.96      153.27      2.05 o 
   4   3   0     1484.05     1569.32     10.51 o 
   5   3   0      559.60      542.60      4.38 o 
   6   3   0      301.84      302.49      1.77 o 
   7   3   0        0.12        0.15      0.06 o 
   2   4   0      910.83      954.11     12.08 o 
   3   4   0        2.68        2.08      0.15 o 
   4   4   0        1.26        1.77      0.19 o 
   5   4   0       48.52       46.06      0.74 o 
   6   4   0       32.72       33.37      0.73 o 
   7   4   0        3.79        2.91      0.13 o 
   1   5   0      254.00      278.21      3.84 o 
   2   5   0     1246.69     1364.44     16.31 o 
   3   5   0      368.79      420.09      3.99 o 
   4   5   0      117.25      125.89      1.30 o 
   5   5   0       65.87       64.13      0.79 o 
   6   5   0      137.94      145.68      1.37 o 
   7   5   0       31.96       24.07      0.35 o 
   0   6   0       21.85       23.91      0.49 o 
   1   6   0      290.20      295.25      4.42 o 
   2   6   0      644.73      682.92      9.33 o 
   3   6   0       23.31       19.60      0.28 o 
   4   6   0       12.66       16.54      0.28 o 
   5   6   0      238.11      235.65      2.07 o 
   6   6   0      104.14      106.75      1.44 o 
   7   6   0       98.80      108.17      1.13 o 
   1   7   0      593.96      609.40      9.06 o 
   2   7   0      671.25      702.82      5.94 o 
   3   7   0      346.16      363.56      3.62 o 
   4   7   0       25.42       24.86      0.37 o 
   5   7   0      369.15      338.57      2.42 o 
   6   7   0        0.03        0.28      0.09 o 
   7   7   0        7.34        7.94      0.43 o 
   0   8   0      780.41      794.15      9.51 o 
   1   8   0        3.02        5.44      0.18 o 
   2   8   0      254.32      260.75      2.47 o 
   3   8   0       45.52       50.58      0.61 o 
   4   8   0      174.31      185.36      2.60 o 
   5   8   0      233.41      219.04      1.88 o 
   6   8   0        2.93        2.52      0.20 o 
   7   8   0       99.97       98.64      3.03 o 
   1   9   0      519.55      515.48      5.05 o 
   2   9   0      361.35      377.69      4.13 o 
   3   9   0        2.05        1.12      0.11 o 
   4   9   0       27.51       28.64      0.34 o 
   5   9   0       51.50       49.21      0.65 o 
   6   9   0       19.25       26.07      0.66 o 
   0  10   0      138.49      149.48      2.69 o 
   1  10   0      210.70      219.56      2.28 o 
   2  10   0       24.12       27.05      0.59 o 
   3  10   0        2.04        1.21      0.10 o 
   4  10   0       35.60       35.50      0.42 o 
   5  10   0       20.39       20.67      0.39 o 
   6  10   0       10.86       12.10      0.30 o 
   1  11   0       99.29      103.41      1.19 o 
   2  11   0       71.26       64.42      0.76 o 
   3  11   0      116.14      112.51      0.94 o 
   4  11   0        3.74        2.08      0.11 o 
   5  11   0       78.90       92.42      0.91 o 
   6  11   0        3.40        5.27      0.41 o 
   0  12   0      337.53      357.25      3.78 o 
   1  12   0        1.38        1.42      0.10 o 
   2  12   0       19.43       18.48      0.27 o 
   3  12   0       54.23       55.03      0.66 o 
   4  12   0       59.06       63.87      0.63 o 
   5  12   0       66.98       65.94      0.77 o 
   1  13   0      204.35      203.38      1.71 o 
   2  13   0      393.26      390.09      3.19 o 
   3  13   0        0.18        0.86      0.12 o 
   4  13   0       10.71        9.72      0.22 o 
   5  13   0       22.76       24.85      1.00 o 
   0  14   0      256.97      248.27      3.38 o 
   1  14   0       83.49       87.03      1.01 o 
   2  14   0       32.41       31.09      0.45 o 
   3  14   0      214.64      228.93      2.53 o 
   4  14   0        0.05        0.02      0.09 o 
   1  15   0      192.71      192.05      2.18 o 
   2  15   0       32.00       38.52      0.77 o 
   3  15   0       13.94       16.05      0.53 o 
   1  16   0       81.95       81.90      1.62 o 
   1   0   1      507.77       61.71      2.25 o 
   3   0   1      548.25      615.17      4.62 o 
   4   0   1       17.88       21.09      0.50 o 
   5   0   1      158.69      160.18      1.46 o 
   6   0   1      356.81      349.83      2.14 o 
   7   0   1      113.80      124.24      1.00 o 
  -7   1   1       57.79       53.18      0.50 o 
  -6   1   1      171.09      164.23      1.03 o 
  -5   1   1      111.32      106.98      0.99 o 
  -4   1   1      797.10      852.31      6.64 o 
  -3   1   1       52.93       52.19      0.47 o 
  -2   1   1      868.10      814.66      7.17 o 
  -1   1   1      988.29      961.18     15.20 o 
   0   1   1       80.59       61.15      1.04 o 
   1   1   1      989.20      959.61     14.30 o 
   2   1   1      866.69      810.84      7.51 o 
   3   1   1       53.06       51.84      1.21 o 
   4   1   1      795.50      848.32      6.53 o 
   5   1   1      111.85      106.90      1.03 o 
   6   1   1      169.83      162.64      1.03 o 
   7   1   1       57.66       53.03      0.48 o 
  -7   2   1       26.12       27.19      0.31 o 
  -6   2   1      152.50      151.85      1.40 o 
  -5   2   1        6.57        6.83      0.38 o 
  -4   2   1      245.50      264.40      2.00 o 
  -3   2   1      750.24      741.34      6.09 o 
  -2   2   1      462.34      448.53      3.77 o 
  -1   2   1     1134.37     1133.69     14.71 o 
   0   2   1     3750.69     3442.61     28.45 o 
   1   2   1     1133.54     1151.87     11.46 o 
   2   2   1      459.88      448.82      3.92 o 
   3   2   1      751.87      745.52      6.51 o 
   4   2   1      247.10      263.55      2.01 o 
   5   2   1        6.80        6.99      0.18 o 
   6   2   1      153.68      154.43      1.87 o 
   7   2   1       26.59       28.17      0.31 o 
  -7   3   1       20.25       16.63      0.23 o 
  -6   3   1      200.58      186.74      1.18 o 
  -5   3   1       78.50       79.97      1.35 o 
  -4   3   1        7.50        8.86      0.19 o 
  -3   3   1      374.83      349.46      3.03 o 
  -2   3   1      594.88      573.06      4.75 o 
  -1   3   1      488.31      455.86      4.83 o 
   0   3   1     2505.84     2543.74     17.65 o 
   1   3   1      484.51      452.22      4.61 o 
   2   3   1      592.35      565.11      4.76 o 
   3   3   1      379.68      355.54      3.06 o 
   4   3   1        7.73        9.81      0.20 o 
   5   3   1       77.19       77.15      0.72 o 
   6   3   1      200.50      187.97      1.15 o 
   7   3   1       20.60       17.11      0.24 o 
  -7   4   1       16.63       14.45      0.24 o 
  -6   4   1      214.06      205.74      1.75 o 
  -5   4   1       43.09       46.99      0.72 o 
  -4   4   1      123.11      122.18      1.29 o 
  -3   4   1       58.81       52.26      0.90 o 
  -2   4   1      375.68      372.00      4.74 o 
  -1   4   1     1269.87     1233.65     17.32 o 
   0   4   1     1033.40      977.41     15.52 o 
   1   4   1     1269.49     1249.53     17.47 o 
   2   4   1      375.41      367.41      5.01 o 
   3   4   1       57.71       54.75      0.93 o 
   4   4   1      123.81      126.79      1.35 o 
   5   4   1       43.85       43.92      0.64 o 
   6   4   1      214.16      202.85      1.73 o 
   7   4   1       15.93       14.05      0.22 o 
  -7   5   1        8.08        7.72      0.19 o 
  -6   5   1       83.24       84.29      0.84 o 
  -5   5   1      182.33      176.79      1.80 o 
  -4   5   1      291.25      282.53      2.79 o 
  -3   5   1      665.38      717.86      6.40 o 
  -2   5   1     1024.28     1068.57     13.38 o 
  -1   5   1       47.82       49.27      0.89 o 
   0   5   1       51.47       50.06      0.66 o 
   1   5   1       48.39       48.91      0.73 o 
   2   5   1     1025.55     1059.43     13.48 o 
   3   5   1      663.19      721.08      6.52 o 
   4   5   1      287.81      278.09      2.92 o 
   5   5   1      181.38      178.34      1.78 o 
   6   5   1       82.09       83.01      0.91 o 
   7   5   1        7.81        7.67      0.19 o 
  -7   6   1        7.64        7.23      0.24 o 
  -6   6   1      102.98      105.85      0.98 o 
  -5   6   1      220.35      204.94      1.88 o 
  -4   6   1       42.93       37.23      0.55 o 
  -3   6   1       42.89       49.09      0.50 o 
  -2   6   1     1110.10     1124.81     15.36 o 
  -1   6   1      861.89      877.32     10.66 o 
   0   6   1       49.26       45.78      0.54 o 
   1   6   1      860.17      853.36     11.15 o 
   2   6   1     1117.90     1163.94     14.23 o 
   3   6   1       42.74       50.79      0.57 o 
   4   6   1       43.41       39.64      0.63 o 
   5   6   1      222.86      212.60      1.91 o 
   6   6   1      101.99      105.61      1.00 o 
   7   6   1        7.31        6.98      0.17 o 
  -7   7   1       18.98       19.31      0.39 o 
  -6   7   1       64.06       77.06      0.80 o 
  -5   7   1        4.92        7.08      0.18 o 
  -4   7   1      134.43      126.82      1.19 o 
  -3   7   1      552.07      559.32      4.79 o 
  -2   7   1      357.04      397.84      3.45 o 
  -1   7   1      206.87      219.55      3.03 o 
   0   7   1      102.52      103.32      1.32 o 
   1   7   1      203.78      214.84      3.74 o 
   2   7   1      361.11      402.02      3.51 o 
   3   7   1      549.54      551.03      5.07 o 
   4   7   1      135.85      126.60      1.22 o 
   5   7   1        4.88        6.99      0.28 o 
   6   7   1       64.81       77.89      0.81 o 
   7   7   1       19.43       20.37      0.52 o 
  -7   8   1       33.50       34.10      1.26 o 
  -6   8   1      106.85      116.78      0.96 o 
  -5   8   1      157.85      157.05      1.37 o 
  -4   8   1      349.44      337.89      2.86 o 
  -3   8   1      385.79      394.76      3.51 o 
  -2   8   1      105.01      114.38      1.14 o 
  -1   8   1      313.55      351.63      3.37 o 
   0   8   1     2875.33     2983.04     24.93 o 
   1   8   1      312.15      356.65      3.27 o 
   2   8   1      106.60      117.30      1.11 o 
   3   8   1      382.07      386.74      3.71 o 
   4   8   1      348.33      327.84      2.77 o 
   5   8   1      158.59      160.32      1.51 o 
   6   8   1      107.46      119.27      1.11 o 
  -6   9   1      129.97      145.65      1.39 o 
  -5   9   1      259.58      259.48      2.31 o 
  -4   9   1       99.29      100.50      0.83 o 
  -3   9   1      190.38      185.89      1.70 o 
  -2   9   1      336.67      327.75      3.52 o 
  -1   9   1      404.18      427.54      4.41 o 
   0   9   1        7.18        5.79      0.16 o 
   1   9   1      405.96      433.87      4.06 o 
   2   9   1      338.39      341.61      3.37 o 
   3   9   1      189.57      185.42      1.76 o 
   4   9   1       99.70       99.32      0.87 o 
   5   9   1      258.64      261.58      2.41 o 
   6   9   1      130.79      146.07      1.48 o 
  -6  10   1       67.03       72.77      0.82 o 
  -5  10   1       56.95       59.34      0.66 o 
  -4  10   1      157.63      150.30      1.16 o 
  -3  10   1       63.73       58.51      0.58 o 
  -2  10   1      256.78      255.87      2.78 o 
  -1  10   1      271.21      273.82      2.92 o 
   0  10   1      291.38      276.13      3.12 o 
   1  10   1      268.86      279.11      2.96 o 
   2  10   1      257.76      269.83      3.38 o 
   3  10   1       63.12       54.56      0.62 o 
   4  10   1      155.69      151.96      1.18 o 
   5  10   1       55.87       58.00      0.67 o 
   6  10   1       67.34       72.90      0.86 o 
  -6  11   1        1.39        0.71      0.20 o 
  -5  11   1        7.73        6.15      0.17 o 
  -4  11   1       95.23       89.84      0.79 o 
  -3  11   1      131.34      125.46      0.94 o 
  -2  11   1      105.09      105.51      1.08 o 
  -1  11   1       31.92       33.00      0.53 o 
   0  11   1       25.14       23.17      0.44 o 
   1  11   1       32.73       35.06      0.49 o 
   2  11   1      106.53      107.22      1.12 o 
   3  11   1      132.71      126.53      1.09 o 
   4  11   1       94.13       90.42      0.82 o 
   5  11   1        7.56        5.81      0.17 o 
   6  11   1        1.40        0.59      0.20 o 
  -5  12   1      147.76      153.04      1.56 o 
  -4  12   1      145.60      142.33      1.16 o 
  -3  12   1      159.65      162.23      1.21 o 
  -2  12   1      113.26      102.75      0.99 o 
  -1  12   1       36.13       36.00      0.45 o 
   0  12   1       72.87       77.98      0.73 o 
   1  12   1       36.09       36.95      0.42 o 
   2  12   1      114.77      109.81      0.93 o 
   3  12   1      159.67      160.53      1.38 o 
   4  12   1      144.70      141.28      1.19 o 
   5  12   1      149.39      151.43      1.82 o 
  -4  13   1       10.51       10.35      0.21 o 
  -3  13   1       34.22       35.22      0.49 o 
  -2  13   1      143.77      138.87      1.28 o 
  -1  13   1       14.14       13.55      0.26 o 
   0  13   1      421.18      396.49      3.06 o 
   1  13   1       14.24       13.54      0.25 o 
   2  13   1      144.24      142.89      1.27 o 
   3  13   1       34.09       35.86      0.48 o 
   4  13   1       11.19       11.08      0.25 o 
   5  13   1        0.01        0.31      0.17 o 
  -4  14   1       37.84       45.07      0.90 o 
  -3  14   1       19.66       22.48      0.45 o 
  -2  14   1      115.83      115.97      1.45 o 
  -1  14   1      450.12      453.55      4.28 o 
   0  14   1        2.48        2.86      0.18 o 
   1  14   1      444.76      445.51      3.86 o 
   2  14   1      115.93      117.07      1.23 o 
   3  14   1       19.92       23.50      0.41 o 
   4  14   1       38.09       42.37      0.94 o 
  -3  15   1       42.17       45.89      1.53 o 
  -2  15   1       32.41       33.02      0.82 o 
  -1  15   1       10.21        8.71      0.26 o 
   0  15   1      259.16      282.65      3.10 o 
   1  15   1       10.75        9.69      0.22 o 
   2  15   1       32.61       32.74      0.49 o 
   3  15   1       42.49       47.54      0.88 o 
  -1  16   1       90.46       90.58      1.49 o 
   0  16   1        0.67        1.05      0.17 o 
   1  16   1       90.77       93.97      1.75 o 
   3   0   2     2605.22     2728.76     22.59 o 
   4   0   2       42.17       44.43      0.56 o 
   5   0   2      342.97      329.26      2.62 o 
   6   0   2      126.83      100.83      0.74 o 
   7   0   2       16.24       13.88      0.24 o 
  -7   1   2       20.63       21.67      0.31 o 
  -6   1   2       44.79       49.76      0.45 o 
  -5   1   2      101.53       97.12      0.99 o 
  -4   1   2      120.83      132.33      1.36 o 
  -3   1   2      623.91      659.85      5.11 o 
  -2   1   2      532.76      514.95      4.55 o 
  -1   1   2     3454.04     3651.60     34.46 o 
   0   1   2       78.31       65.97      0.73 o 
   1   1   2     3458.11     3704.87     34.54 o 
   2   1   2      532.07      510.98      4.64 o 
   3   1   2      627.23      658.06      5.74 o 
   4   1   2      118.52      130.69      1.21 o 
   5   1   2      100.58       96.34      0.87 o 
   6   1   2       45.07       49.42      0.65 o 
   7   1   2       20.32       21.79      0.26 o 
  -7   2   2       54.63       56.39      0.53 o 
  -6   2   2       78.64       75.82      0.59 o 
  -5   2   2      162.61      146.97      1.40 o 
  -4   2   2      574.75      612.48      4.67 o 
  -3   2   2      168.52      203.67      1.70 o 
  -2   2   2      961.75      937.62      7.60 o 
  -1   2   2     5340.98     5681.90     53.47 o 
   0   2   2     4585.34     4344.34     51.57 o 
   1   2   2     5324.21     5673.14     66.40 o 
   2   2   2      958.54      935.94      7.72 o 
   3   2   2      169.85      201.12      1.76 o 
   4   2   2      571.64      615.25      5.15 o 
   5   2   2      162.30      149.66      1.32 o 
   6   2   2       79.10       75.62      0.55 o 
   7   2   2       54.45       55.55      0.48 o 
  -7   3   2       43.28       40.80      0.42 o 
  -6   3   2       39.82       39.11      0.44 o 
  -5   3   2      186.26      178.30      1.58 o 
  -4   3   2      685.89      676.85      4.50 o 
  -3   3   2      101.64      102.60      1.48 o 
  -2   3   2      984.91     1048.89      7.32 o 
  -1   3   2      654.90      652.37      5.01 o 
   0   3   2    11664.83    10894.40     95.10 o 
   1   3   2      659.98      654.04      5.90 o 
   2   3   2      989.38     1061.23      8.03 o 
   3   3   2      104.45      103.65      1.07 o 
   4   3   2      684.72      684.15      5.01 o 
   5   3   2      186.90      177.83      1.49 o 
   6   3   2       40.11       39.54      0.43 o 
   7   3   2       43.93       41.53      0.40 o 
  -7   4   2        7.90        5.78      0.17 o 
  -6   4   2        6.62        7.23      0.21 o 
  -5   4   2      708.67      696.59      7.09 o 
  -4   4   2      107.74      104.75      1.05 o 
  -3   4   2      305.42      324.84      3.32 o 
  -2   4   2      282.35      270.31      2.97 o 
  -1   4   2     2952.92     2996.04     37.78 o 
   0   4   2      142.73      139.15      1.66 o 
   1   4   2     2952.73     3012.47     36.85 o 
   2   4   2      282.86      270.86      3.13 o 
   3   4   2      303.92      333.13      3.21 o 
   4   4   2      105.80      106.65      1.51 o 
   5   4   2      714.32      706.45      7.89 o 
   6   4   2        6.53        7.04      0.18 o 
   7   4   2        8.04        6.04      0.18 o 
  -7   5   2        1.81        2.51      0.13 o 
  -6   5   2      254.17      261.29      2.23 o 
  -5   5   2      126.58      116.38      1.19 o 
  -4   5   2      178.81      172.37      1.68 o 
  -3   5   2       29.49       40.58      0.57 o 
  -2   5   2      150.94      154.18      2.07 o 
  -1   5   2      236.54      235.08      2.94 o 
   0   5   2      112.13      111.02      1.19 o 
   1   5   2      236.71      234.62      3.07 o 
   2   5   2      153.50      152.75      1.84 o 
   3   5   2       30.60       40.31      0.48 o 
   4   5   2      176.36      175.38      2.39 o 
   5   5   2      127.92      121.32      1.25 o 
   6   5   2      251.93      256.18      2.22 o 
   7   5   2        1.94        2.54      0.12 o 
  -7   6   2        7.46        6.79      0.16 o 
  -6   6   2       49.41       46.34      0.53 o 
  -5   6   2      656.84      654.48      4.50 o 
  -4   6   2      296.60      286.12      2.60 o 
  -3   6   2      240.65      247.45      2.06 o 
  -2   6   2      534.77      536.00      5.48 o 
  -1   6   2      307.05      322.34      3.43 o 
   0   6   2      954.17      968.53      9.06 o 
   1   6   2      304.58      323.01      4.13 o 
   2   6   2      534.29      543.79      5.53 o 
   3   6   2      242.50      253.39      2.35 o 
   4   6   2      297.42      287.85      2.76 o 
   5   6   2      655.93      660.90      5.04 o 
   6   6   2       47.87       45.35      0.56 o 
   7   6   2        7.29        6.99      0.18 o 
  -7   7   2        1.78        1.83      0.11 o 
  -6   7   2       17.30       17.68      0.26 o 
  -5   7   2      123.74      114.90      0.94 o 
  -4   7   2      215.00      203.62      1.75 o 
  -3   7   2       55.07       66.52      0.89 o 
  -2   7   2      131.72      140.98      1.28 o 
  -1   7   2      315.42      348.25      4.37 o 
   0   7   2     1330.46     1423.73     17.75 o 
   1   7   2      318.70      353.42      4.82 o 
   2   7   2      131.94      144.15      1.40 o 
   3   7   2       56.57       64.55      0.84 o 
   4   7   2      214.66      205.66      2.00 o 
   5   7   2      122.69      114.61      1.05 o 
   6   7   2       17.58       17.32      0.30 o 
   7   7   2        1.77        1.70      0.12 o 
  -6   8   2       33.17       32.04      0.51 o 
  -5   8   2       55.51       56.10      0.57 o 
  -4   8   2      123.42      117.05      1.08 o 
  -3   8   2        5.44        6.10      0.18 o 
  -2   8   2     1278.12     1364.83     11.59 o 
  -1   8   2       84.71       92.34      0.93 o 
   0   8   2        6.86       12.29      0.21 o 
   1   8   2       85.72       98.62      1.03 o 
   2   8   2     1274.80     1342.94     12.68 o 
   3   8   2        5.18        6.40      0.21 o 
   4   8   2      123.56      122.96      1.40 o 
   5   8   2       55.42       57.13      0.69 o 
   6   8   2       34.36       33.46      0.64 o 
  -6   9   2      107.60      110.62      1.04 o 
  -5   9   2      216.49      204.40      1.63 o 
  -4   9   2       67.45       62.86      0.56 o 
  -3   9   2      465.69      444.78      3.70 o 
  -2   9   2        2.24        4.45      0.19 o 
  -1   9   2       90.74       94.10      1.05 o 
   0   9   2      887.46      913.98      8.41 o 
   1   9   2       90.55       92.80      1.12 o 
   2   9   2        2.31        4.46      0.20 o 
   3   9   2      466.18      459.23      4.17 o 
   4   9   2       68.33       61.03      0.63 o 
   5   9   2      216.40      205.51      2.00 o 
   6   9   2      106.26      110.64      1.06 o 
  -6  10   2      140.13      138.66      1.35 o 
  -5  10   2       44.01       47.90      0.56 o 
  -4  10   2      191.41      187.19      1.23 o 
  -3  10   2      100.08      101.36      0.86 o 
  -2  10   2       70.31       68.93      0.91 o 
  -1  10   2       90.95       88.08      1.09 o 
   0  10   2      343.05      329.60      3.89 o 
   1  10   2       92.06       93.65      1.12 o 
   2  10   2       71.11       73.87      0.99 o 
   3  10   2       99.77      102.18      0.93 o 
   4  10   2      190.47      183.61      1.56 o 
   5  10   2       43.85       46.01      0.59 o 
   6  10   2      140.02      141.71      1.52 o 
  -5  11   2        3.66        2.25      0.12 o 
  -4  11   2       76.01       73.40      0.66 o 
  -3  11   2      284.20      279.53      1.98 o 
  -2  11   2      303.12      298.97      2.73 o 
  -1  11   2      217.38      209.62      2.42 o 
   0  11   2        3.17        2.20      0.17 o 
   1  11   2      216.08      211.05      2.34 o 
   2  11   2      304.17      294.67      2.39 o 
   3  11   2      284.15      277.25      2.26 o 
   4  11   2       75.66       71.22      0.73 o 
   5  11   2        3.40        2.15      0.12 o 
  -5  12   2       46.37       50.79      0.65 o 
  -4  12   2       19.32       19.51      0.29 o 
  -3  12   2       91.79       91.76      0.81 o 
  -2  12   2      127.89      130.33      1.17 o 
  -1  12   2      109.33      105.88      1.09 o 
   0  12   2      160.98      171.84      1.48 o 
   1  12   2      109.33      106.99      0.99 o 
   2  12   2      126.39      127.92      1.10 o 
   3  12   2       91.42       90.10      0.89 o 
   4  12   2       19.73       19.72      0.37 o 
   5  12   2       46.30       49.78      0.66 o 
  -4  13   2       96.22       96.68      1.05 o 
  -3  13   2       49.72       53.89      0.66 o 
  -2  13   2       49.46       53.70      0.67 o 
  -1  13   2      234.90      223.82      1.98 o 
   0  13   2      238.28      240.76      2.02 o 
   1  13   2      237.31      232.90      1.83 o 
   2  13   2       49.35       52.46      0.54 o 
   3  13   2       49.79       51.96      0.67 o 
   4  13   2       95.96       96.19      1.21 o 
  -3  14   2        2.10        1.95      0.14 o 
  -2  14   2       38.93       34.79      0.58 o 
  -1  14   2       15.73       14.88      0.35 o 
   0  14   2       57.92       57.02      0.69 o 
   1  14   2       15.97       15.40      0.31 o 
   2  14   2       37.95       35.54      0.49 o 
   3  14   2        1.98        1.60      0.14 o 
   4  14   2        2.27        1.41      0.17 o 
  -3  15   2       22.93       23.58      0.49 o 
  -2  15   2        5.47        5.25      0.17 o 
  -1  15   2       37.31       34.31      0.56 o 
   0  15   2      245.35      246.11      2.41 o 
   1  15   2       37.79       35.18      0.57 o 
   2  15   2        5.38        5.25      0.17 o 
   3  15   2       23.15       23.68      0.61 o 
  -1  16   2       45.71       43.50      2.24 o 
   0  16   2       29.35       30.52      0.57 o 
   1  16   2       46.56       44.44      1.49 o 
   1   0   3        5.20        7.10      0.24 o 
   2   0   3      930.50      963.47      7.32 o 
   3   0   3      499.52      535.25      4.54 o 
   4   0   3      151.05      179.56      1.53 o 
   5   0   3      446.16      470.73      3.87 o 
   6   0   3      112.09      103.17      0.79 o 
   7   0   3       15.94       20.90      0.30 o 
  -7   1   3       43.22       44.85      0.46 o 
  -6   1   3      419.53      430.37      2.98 o 
  -5   1   3       84.68       77.23      0.81 o 
  -4   1   3      171.83      197.95      1.67 o 
  -3   1   3      530.04      561.36      4.43 o 
  -2   1   3      228.25      227.20      1.71 o 
  -1   1   3       28.58       38.12      0.47 o 
   0   1   3     4402.90     4086.31     40.35 o 
   1   1   3       28.14       36.73      0.67 o 
   2   1   3      226.67      222.67      1.84 o 
   3   1   3      527.17      548.91      4.47 o 
   4   1   3      172.15      198.17      1.61 o 
   5   1   3       84.67       78.63      0.78 o 
   6   1   3      420.18      430.51      2.64 o 
   7   1   3       43.10       44.53      0.46 o 
  -7   2   3       37.01       33.46      0.39 o 
  -6   2   3       74.90       68.13      0.65 o 
  -5   2   3       81.83       81.60      0.84 o 
  -4   2   3       63.72       60.86      1.36 o 
  -3   2   3      244.81      246.00      2.04 o 
  -2   2   3     2241.50     2340.14     15.81 o 
  -1   2   3     4250.89     4520.12     45.64 o 
   0   2   3    11701.46    11243.75    107.20 o 
   1   2   3     4250.76     4542.47     46.99 o 
   2   2   3     2238.42     2338.13     17.03 o 
   3   2   3      244.28      244.78      2.05 o 
   4   2   3       63.85       63.82      0.95 o 
   5   2   3       80.68       81.40      0.79 o 
   6   2   3       75.35       69.04      0.59 o 
   7   2   3       36.12       33.70      0.36 o 
  -7   3   3       13.09       12.84      0.21 o 
  -6   3   3      419.15      413.57      3.00 o 
  -5   3   3       34.45       31.65      0.43 o 
  -4   3   3       65.88       66.05      0.97 o 
  -3   3   3      572.97      625.95      4.49 o 
  -2   3   3     1030.60     1043.27      7.91 o 
  -1   3   3      830.53      825.03      7.68 o 
   0   3   3     1349.44     1368.28     12.66 o 
   1   3   3      836.67      862.90      8.43 o 
   2   3   3     1024.35     1023.46      7.43 o 
   3   3   3      574.68      616.93      4.61 o 
   4   3   3       65.91       66.84      0.81 o 
   5   3   3       34.70       32.68      0.60 o 
   6   3   3      424.17      414.96      2.86 o 
   7   3   3       13.34       13.33      0.20 o 
  -7   4   3       68.34       72.87      0.76 o 
  -6   4   3       13.69       11.85      0.26 o 
  -5   4   3      477.61      470.52      5.31 o 
  -4   4   3       81.31       77.72      0.84 o 
  -3   4   3      298.80      302.31      2.64 o 
  -2   4   3      790.13      836.26      8.87 o 
  -1   4   3      607.91      594.84      6.64 o 
   0   4   3      335.36      328.34      3.97 o 
   1   4   3      615.45      611.84      6.80 o 
   2   4   3      796.06      841.98     10.30 o 
   3   4   3      297.49      300.49      2.90 o 
   4   4   3       82.38       81.55      1.02 o 
   5   4   3      472.95      458.60      5.37 o 
   6   4   3       13.66       11.26      0.23 o 
   7   4   3       69.24       73.88      0.62 o 
  -7   5   3       17.39       14.88      0.27 o 
  -6   5   3       39.17       41.93      0.75 o 
  -5   5   3      132.09      130.49      1.29 o 
  -4   5   3      415.75      429.50      3.80 o 
  -3   5   3      610.84      634.47      4.93 o 
  -2   5   3       61.18       65.51      0.99 o 
  -1   5   3      224.02      209.40      2.54 o 
   0   5   3      320.10      342.89      3.83 o 
   1   5   3      226.19      221.70      2.75 o 
   2   5   3       60.19       61.50      0.90 o 
   3   5   3      614.60      626.59      5.41 o 
   4   5   3      418.30      422.83      3.87 o 
   5   5   3      130.03      126.94      1.81 o 
   6   5   3       38.92       43.52      0.65 o 
   7   5   3       16.95       14.44      0.24 o 
  -7   6   3       14.41       12.56      0.25 o 
  -6   6   3        5.88        7.36      0.26 o 
  -5   6   3       11.14        8.86      0.31 o 
  -4   6   3       23.15       21.15      0.38 o 
  -3   6   3      237.94      249.87      2.15 o 
  -2   6   3       66.25       68.81      0.72 o 
  -1   6   3      206.93      209.87      2.31 o 
   0   6   3       61.67       71.31      0.86 o 
   1   6   3      208.31      213.43      2.62 o 
   2   6   3       66.12       71.37      0.79 o 
   3   6   3      235.82      247.61      2.34 o 
   4   6   3       23.90       23.96      0.40 o 
   5   6   3       11.19        7.95      0.31 o 
   6   6   3        6.11        7.59      0.19 o 
   7   6   3       14.78       12.25      0.26 o 
  -7   7   3       67.93       72.07      1.44 o 
  -6   7   3      114.41      133.11      1.30 o 
  -5   7   3       38.13       41.51      0.42 o 
  -4   7   3       36.32       37.05      0.49 o 
  -3   7   3      281.58      271.74      2.43 o 
  -2   7   3       38.83       38.67      0.44 o 
  -1   7   3      618.35      635.63      5.79 o 
   0   7   3       42.43       37.20      0.54 o 
   1   7   3      619.54      629.21      6.62 o 
   2   7   3       39.66       39.97      0.52 o 
   3   7   3      280.67      275.26      2.51 o 
   4   7   3       37.50       42.17      0.58 o 
   5   7   3       38.66       39.24      0.49 o 
   6   7   3      115.47      133.49      1.18 o 
   7   7   3       67.22       70.98      1.37 o 
  -6   8   3      104.68      113.88      0.96 o 
  -5   8   3       66.92       63.61      0.58 o 
  -4   8   3        0.85        1.72      0.12 o 
  -3   8   3      314.15      318.45      2.78 o 
  -2   8   3       23.52       28.93      0.38 o 
  -1   8   3      199.80      210.58      2.00 o 
   0   8   3        0.01        1.83      0.10 o 
   1   8   3      200.15      209.79      2.22 o 
   2   8   3       23.49       27.45      0.42 o 
   3   8   3      314.86      304.80      3.13 o 
   4   8   3        0.76        1.57      0.13 o 
   5   8   3       66.45       60.92      0.66 o 
   6   8   3      104.13      112.27      1.11 o 
  -6   9   3       64.73       71.86      0.78 o 
  -5   9   3      106.14      102.33      0.94 o 
  -4   9   3       38.97       33.16      0.36 o 
  -3   9   3      128.28      125.97      1.39 o 
  -2   9   3      281.44      274.88      2.93 o 
  -1   9   3      125.78      135.22      1.44 o 
   0   9   3       82.48       81.43      1.04 o 
   1   9   3      123.58      132.56      1.61 o 
   2   9   3      279.10      272.32      3.00 o 
   3   9   3      130.48      125.98      1.33 o 
   4   9   3       39.02       32.48      0.45 o 
   5   9   3      106.46      102.33      1.02 o 
   6   9   3       65.64       71.85      0.87 o 
  -6  10   3       81.25       94.17      1.41 o 
  -5  10   3        2.67        1.27      0.11 o 
  -4  10   3      729.72      729.51      4.89 o 
  -3  10   3      195.51      202.10      1.28 o 
  -2  10   3      202.16      201.96      2.10 o 
  -1  10   3       72.67       67.39      0.92 o 
   0  10   3      541.59      561.51      6.47 o 
   1  10   3       71.73       69.22      0.90 o 
   2  10   3      200.09      196.78      2.10 o 
   3  10   3      194.05      205.65      1.72 o 
   4  10   3      727.43      721.89      5.22 o 
   5  10   3        2.66        1.09      0.10 o 
   6  10   3       81.14       93.00      1.40 o 
  -5  11   3        1.49        2.94      0.15 o 
  -4  11   3       20.60       17.45      0.28 o 
  -3  11   3       39.66       37.09      0.38 o 
  -2  11   3      129.75      122.28      1.17 o 
  -1  11   3      572.04      555.13      5.44 o 
   0  11   3      570.11      587.03      6.36 o 
   1  11   3      573.17      545.77      5.73 o 
   2  11   3      130.22      123.42      1.22 o 
   3  11   3       41.41       40.63      0.48 o 
   4  11   3       21.24       17.71      0.29 o 
   5  11   3        1.55        2.73      0.14 o 
  -5  12   3       45.22       45.34      0.64 o 
  -4  12   3       24.84       22.40      0.31 o 
  -3  12   3       19.34       20.43      0.28 o 
  -2  12   3       93.79      100.33      0.97 o 
  -1  12   3      781.13      761.02      5.97 o 
   0  12   3       64.37       64.15      0.69 o 
   1  12   3      780.89      762.86      6.29 o 
   2  12   3       95.21       95.99      0.92 o 
   3  12   3       19.45       20.29      0.34 o 
   4  12   3       25.02       22.49      0.35 o 
   5  12   3       44.89       44.98      0.56 o 
  -4  13   3        6.75        7.93      0.19 o 
  -3  13   3      177.62      171.82      1.79 o 
  -2  13   3       30.92       29.77      0.46 o 
  -1  13   3      129.67      121.48      1.07 o 
   0  13   3       27.31       29.28      0.40 o 
   1  13   3      128.65      117.51      1.15 o 
   2  13   3       29.13       27.26      0.42 o 
   3  13   3      178.29      171.43      1.74 o 
   4  13   3        6.66        7.68      0.21 o 
  -4  14   3        2.21        4.01      0.31 o 
  -3  14   3       46.79       49.31      0.63 o 
  -2  14   3        2.84        3.97      0.16 o 
  -1  14   3      132.46      136.17      1.54 o 
   0  14   3       33.08       35.45      0.50 o 
   1  14   3      132.83      137.61      1.34 o 
   2  14   3        2.98        4.03      0.15 o 
   3  14   3       46.80       50.13      0.68 o 
   4  14   3        2.39        3.47      0.21 o 
  -2  15   3       11.38       11.73      0.23 o 
  -1  15   3       28.81       29.92      0.50 o 
   0  15   3      108.00      108.99      1.26 o 
   1  15   3       29.13       30.31      0.47 o 
   2  15   3       11.40       11.39      0.27 o 
   3  15   3       98.42       99.42      2.21 o 
  -1  16   3       32.63       33.84      0.82 o 
   0  16   3        5.29        4.72      0.23 o 
   1  16   3       32.41       34.09      0.93 o 
   1   0   4        0.29        0.46      0.37 o 
   2   0   4      302.36      297.43      2.18 o 
   3   0   4      392.77      391.44      3.54 o 
   4   0   4       17.74       25.48      0.43 o 
   5   0   4       15.64       16.43      0.27 o 
   6   0   4      955.98      893.03      6.34 o 
   7   0   4        3.89        1.76      0.10 o 
  -7   1   4       42.85       40.41      0.40 o 
  -6   1   4       80.70       81.78      0.74 o 
  -5   1   4       61.76       51.96      0.60 o 
  -4   1   4       52.63       59.40      0.63 o 
  -3   1   4      376.68      391.33      3.29 o 
  -2   1   4      796.88      838.12      5.83 o 
  -1   1   4       48.28       47.60      0.58 o 
   0   1   4      532.59      498.49      5.92 o 
   1   1   4       47.21       43.44      0.57 o 
   2   1   4      794.12      832.19      5.81 o 
   3   1   4      381.22      393.64      3.26 o 
   4   1   4       52.42       58.33      0.66 o 
   5   1   4       61.82       50.78      0.60 o 
   6   1   4       79.94       81.46      0.74 o 
   7   1   4       43.50       41.73      0.43 o 
  -7   2   4       14.75       20.05      0.26 o 
  -6   2   4      247.31      253.95      1.82 o 
  -5   2   4      136.45      131.37      1.18 o 
  -4   2   4      179.49      177.20      1.48 o 
  -3   2   4      569.24      557.82      4.40 o 
  -2   2   4       30.53       35.57      0.43 o 
  -1   2   4     3873.79     4035.57     40.84 o 
   0   2   4    11832.84    11813.01    165.42 o 
   1   2   4     3868.94     4121.25     44.26 o 
   2   2   4       30.62       35.00      0.37 o 
   3   2   4      569.43      554.81      4.42 o 
   4   2   4      178.72      176.80      1.50 o 
   5   2   4      137.13      132.88      1.21 o 
   6   2   4      248.12      253.36      1.85 o 
   7   2   4       14.48       20.31      0.27 o 
  -7   3   4       14.38       16.04      0.25 o 
  -6   3   4       97.35       82.17      0.68 o 
  -5   3   4      397.68      406.82      3.09 o 
  -4   3   4      168.97      178.58      1.38 o 
  -3   3   4      277.59      278.49      1.99 o 
  -2   3   4       55.85       60.73      0.58 o 
  -1   3   4      132.19      138.55      1.46 o 
   0   3   4     2612.38     2821.65     28.36 o 
   1   3   4      135.10      147.69      1.66 o 
   2   3   4       54.39       58.14      0.61 o 
   3   3   4      275.65      278.82      2.18 o 
   4   3   4      164.88      172.55      1.50 o 
   5   3   4      397.96      398.85      3.45 o 
   6   3   4       97.05       81.58      0.70 o 
   7   3   4       14.36       15.85      0.22 o 
  -7   4   4        4.81        4.37      0.15 o 
  -6   4   4       37.77       42.20      0.48 o 
  -5   4   4      350.12      323.38      3.26 o 
  -4   4   4      256.44      244.20      2.32 o 
  -3   4   4      396.82      415.21      3.67 o 
  -2   4   4      786.07      812.57      9.43 o 
  -1   4   4      509.56      547.29      6.70 o 
   0   4   4       93.83      110.17      1.66 o 
   1   4   4      505.54      525.38      6.25 o 
   2   4   4      790.45      805.57     11.24 o 
   3   4   4      398.82      416.41      3.81 o 
   4   4   4      259.81      247.01      2.57 o 
   5   4   4      351.24      321.45      3.75 o 
   6   4   4       38.31       42.06      0.47 o 
   7   4   4        4.46        3.94      0.12 o 
  -7   5   4       33.04       35.91      0.47 o 
  -6   5   4       95.25       98.00      0.89 o 
  -5   5   4      364.45      338.00      2.55 o 
  -4   5   4      271.13      275.06      2.61 o 
  -3   5   4      195.26      181.10      1.75 o 
  -2   5   4      961.06     1036.67      9.93 o 
  -1   5   4     1155.98     1207.91     13.80 o 
   0   5   4      566.41      620.68      7.18 o 
   1   5   4     1145.97     1204.13     13.51 o 
   2   5   4      966.82     1054.78     15.83 o 
   3   5   4      197.26      180.09      1.86 o 
   4   5   4      272.36      275.44      2.86 o 
   5   5   4      360.21      339.67      2.62 o 
   6   5   4       94.83       94.83      0.97 o 
   7   5   4       33.24       36.29      0.39 o 
  -7   6   4       14.80       15.32      0.30 o 
  -6   6   4       66.67       65.38      0.68 o 
  -5   6   4      164.65      158.76      1.27 o 
  -4   6   4      341.73      334.99      3.19 o 
  -3   6   4      260.80      259.71      2.98 o 
  -2   6   4      175.95      190.03      1.88 o 
  -1   6   4      815.13      898.20     10.20 o 
   0   6   4      930.82      969.82     11.55 o 
   1   6   4      810.39      886.97      9.90 o 
   2   6   4      176.40      191.11      2.27 o 
   3   6   4      258.64      253.98      2.39 o 
   4   6   4      341.96      340.52      3.41 o 
   5   6   4      166.33      157.26      1.32 o 
   6   6   4       66.33       63.74      0.66 o 
   7   6   4       14.81       15.14      0.28 o 
  -6   7   4       14.29       13.70      0.26 o 
  -5   7   4      203.31      189.70      1.39 o 
  -4   7   4      355.46      328.79      2.99 o 
  -3   7   4      129.15      129.19      1.45 o 
  -2   7   4      270.30      261.83      2.58 o 
  -1   7   4       86.59       84.90      1.33 o 
   0   7   4      122.68      128.93      1.59 o 
   1   7   4       85.67       79.76      1.02 o 
   2   7   4      270.05      269.87      2.63 o 
   3   7   4      130.17      134.36      1.45 o 
   4   7   4      356.48      333.13      3.37 o 
   5   7   4      201.19      187.86      1.48 o 
   6   7   4       13.74       13.22      0.24 o 
  -6   8   4       78.32       84.17      1.32 o 
  -5   8   4       42.83       43.55      0.50 o 
  -4   8   4      147.34      141.03      1.11 o 
  -3   8   4      210.20      201.69      2.01 o 
  -2   8   4       81.60       78.14      0.88 o 
  -1   8   4      258.25      265.62      3.08 o 
   0   8   4       23.85       26.58      0.56 o 
   1   8   4      258.95      271.71      3.38 o 
   2   8   4       82.04       83.40      0.96 o 
   3   8   4      209.05      203.18      2.18 o 
   4   8   4      147.52      139.57      1.32 o 
   5   8   4       43.18       42.79      0.54 o 
   6   8   4       77.63       83.28      1.11 o 
  -6   9   4       46.10       48.83      0.61 o 
  -5   9   4        5.29        7.21      0.20 o 
  -4   9   4        7.35        6.92      0.16 o 
  -3   9   4      148.80      136.85      1.46 o 
  -2   9   4       62.95       60.70      0.87 o 
  -1   9   4      560.65      559.91      6.44 o 
   0   9   4       51.58       51.89      0.85 o 
   1   9   4      561.23      550.68      6.51 o 
   2   9   4       62.76       57.87      0.87 o 
   3   9   4      149.00      132.79      1.53 o 
   4   9   4        6.74        5.90      0.19 o 
   5   9   4        5.56        8.10      0.20 o 
   6   9   4       46.16       48.75      0.66 o 
  -6  10   4       58.19       59.77      1.57 o 
  -5  10   4        2.44        2.49      0.14 o 
  -4  10   4        8.57        8.89      0.25 o 
  -3  10   4      342.67      326.70      2.16 o 
  -2  10   4      399.78      398.77      4.60 o 
  -1  10   4        6.01        7.50      0.27 o 
   0  10   4      426.25      447.65      5.88 o 
   1  10   4        5.85        7.84      0.42 o 
   2  10   4      399.73      401.17      4.62 o 
   3  10   4      341.11      318.05      2.53 o 
   4  10   4        8.65        8.03      0.23 o 
   5  10   4        2.36        2.41      0.13 o 
   6  10   4       58.63       63.41      1.45 o 
  -5  11   4      102.66      109.11      1.19 o 
  -4  11   4       88.30       90.69      0.87 o 
  -3  11   4       54.98       53.71      0.49 o 
  -2  11   4      514.92      485.87      3.75 o 
  -1  11   4       87.62       93.06      0.98 o 
   0  11   4       62.08       57.78      0.74 o 
   1  11   4       86.78       87.10      1.07 o 
   2  11   4      516.38      495.64      4.03 o 
   3  11   4       54.78       54.75      0.62 o 
   4  11   4       88.47       89.99      0.97 o 
   5  11   4      103.71      113.39      1.32 o 
  -5  12   4       64.71       73.11      1.59 o 
  -4  12   4        0.63        0.48      0.08 o 
  -3  12   4      207.87      208.76      1.75 o 
  -2  12   4       25.23       23.20      0.39 o 
  -1  12   4      264.68      246.19      1.78 o 
   0  12   4        7.96        7.87      0.20 o 
   1  12   4      264.99      250.44      2.35 o 
   2  12   4       25.47       24.32      0.37 o 
   3  12   4      207.37      213.64      1.92 o 
   4  12   4        0.62        0.49      0.09 o 
   5  12   4       63.40       67.98      1.64 o 
  -4  13   4      150.40      162.60      1.91 o 
  -3  13   4       27.77       27.58      0.38 o 
  -2  13   4      170.17      172.90      1.77 o 
  -1  13   4       91.06       88.77      0.77 o 
   0  13   4       24.27       21.99      0.35 o 
   1  13   4       90.73       86.69      0.93 o 
   2  13   4      171.35      172.99      1.75 o 
   3  13   4       27.50       28.05      0.42 o 
   4  13   4      150.51      161.92      2.13 o 
  -3  14   4      110.67      116.06      1.44 o 
  -2  14   4       36.11       35.72      0.44 o 
  -1  14   4       76.73       79.78      0.88 o 
   0  14   4        0.59        0.35      0.09 o 
   1  14   4       75.77       77.06      0.84 o 
   2  14   4       36.34       35.49      0.53 o 
   3  14   4      111.15      118.66      1.45 o 
  -2  15   4       64.79       64.84      0.89 o 
  -1  15   4       88.88       88.55      0.95 o 
   0  15   4       71.20       70.41      0.95 o 
   1  15   4       89.01       87.49      1.04 o 
   2  15   4       65.67       66.82      0.81 o 
  -1  16   4      108.74      103.32      3.13 o 
   0  16   4        0.01        0.03      0.16 o 
   1  16   4      107.68      103.51      3.15 o 
   1   0   5       72.63       68.23      0.82 o 
   2   0   5      149.01      131.18      1.48 o 
   3   0   5     1509.01     1534.11     12.73 o 
   4   0   5       19.34       25.04      0.35 o 
   5   0   5        1.94        1.79      0.12 o 
   6   0   5      223.36      194.18      1.46 o 
   7   0   5      128.59      139.15      1.19 o 
  -7   1   5       20.46       18.84      0.24 o 
  -6   1   5       87.06       87.66      0.70 o 
  -5   1   5      129.84      127.42      1.17 o 
  -4   1   5      319.23      311.36      2.59 o 
  -3   1   5      200.71      200.61      2.24 o 
  -2   1   5      286.33      279.27      3.40 o 
  -1   1   5       34.57       36.24      0.53 o 
   0   1   5       20.74       16.83      0.52 o 
   1   1   5       35.16       38.09      0.49 o 
   2   1   5      288.09      282.03      3.03 o 
   3   1   5      201.00      201.28      1.94 o 
   4   1   5      317.29      306.00      2.71 o 
   5   1   5      131.14      127.63      1.21 o 
   6   1   5       86.92       86.71      0.74 o 
   7   1   5       19.89       18.61      0.24 o 
  -7   2   5       13.26       12.18      0.19 o 
  -6   2   5      389.23      381.70      2.58 o 
  -5   2   5       81.77       80.55      1.71 o 
  -4   2   5       31.68       27.36      0.38 o 
  -3   2   5      530.20      541.15      3.92 o 
  -2   2   5      127.61      126.68      1.48 o 
  -1   2   5     1009.49     1010.15      9.27 o 
   0   2   5      781.76      806.15      8.25 o 
   1   2   5     1015.02     1026.13      9.89 o 
   2   2   5      126.88      123.57      1.58 o 
   3   2   5      527.76      542.94      4.56 o 
   4   2   5       30.80       27.19      0.42 o 
   5   2   5       80.80       77.73      1.43 o 
   6   2   5      389.69      386.27      2.64 o 
   7   2   5       13.40       12.25      0.19 o 
  -7   3   5       24.51       26.97      0.33 o 
  -6   3   5       28.63       26.32      0.48 o 
  -5   3   5      189.51      180.54      2.18 o 
  -4   3   5       69.45       73.98      0.75 o 
  -3   3   5       61.69       69.09      0.69 o 
  -2   3   5      494.00      499.02      5.08 o 
  -1   3   5     3259.39     3500.64     40.32 o 
   0   3   5      288.13      305.18      2.91 o 
   1   3   5     3258.61     3523.28     31.28 o 
   2   3   5      497.21      505.17      6.58 o 
   3   3   5       62.62       74.79      0.89 o 
   4   3   5       69.33       74.25      0.84 o 
   5   3   5      192.28      177.46      1.72 o 
   6   3   5       28.80       26.31      0.69 o 
   7   3   5       23.93       25.83      0.30 o 
  -7   4   5       16.05       16.89      0.29 o 
  -6   4   5       13.56       11.73      0.25 o 
  -5   4   5       39.77       40.24      0.54 o 
  -4   4   5      126.02      129.37      1.76 o 
  -3   4   5        1.38        2.36      0.16 o 
  -2   4   5       87.62      101.83      1.16 o 
  -1   4   5     1302.97     1380.31     16.60 o 
   0   4   5     1833.69     1892.75     22.06 o 
   1   4   5     1303.94     1354.36     16.96 o 
   2   4   5       90.17      107.99      1.71 o 
   3   4   5        1.37        1.82      0.21 o 
   4   4   5      124.83      123.27      1.52 o 
   5   4   5       40.61       40.50      0.50 o 
   6   4   5       13.15       11.58      0.21 o 
   7   4   5       15.65       16.20      0.21 o 
  -7   5   5       42.60       46.73      0.70 o 
  -6   5   5        1.69        3.07      0.19 o 
  -5   5   5      206.81      205.35      1.55 o 
  -4   5   5      363.18      360.49      3.52 o 
  -3   5   5       83.46       75.21      0.83 o 
  -2   5   5      155.40      157.88      1.49 o 
  -1   5   5     1096.61     1116.87     12.78 o 
   0   5   5     1203.22     1361.64     16.92 o 
   1   5   5     1098.79     1137.99     13.03 o 
   2   5   5      156.94      157.41      2.10 o 
   3   5   5       83.72       77.00      0.99 o 
   4   5   5      361.46      359.28      3.84 o 
   5   5   5      207.42      201.41      1.63 o 
   6   5   5        1.76        2.78      0.13 o 
   7   5   5       42.86       47.17      0.50 o 
  -7   6   5       19.02       20.15      0.70 o 
  -6   6   5       32.18       31.10      0.49 o 
  -5   6   5      443.49      429.42      3.01 o 
  -4   6   5       45.78       48.56      0.62 o 
  -3   6   5      147.26      152.73      1.63 o 
  -2   6   5      102.09       91.23      0.96 o 
  -1   6   5     1745.67     1832.98     16.57 o 
   0   6   5      198.14      203.22      2.55 o 
   1   6   5     1740.24     1840.16     25.95 o 
   2   6   5      101.99       95.56      1.38 o 
   3   6   5      147.30      143.12      1.65 o 
   4   6   5       46.48       46.85      0.66 o 
   5   6   5      447.61      437.57      3.31 o 
   6   6   5       31.69       30.44      0.42 o 
   7   6   5       19.74       20.97      0.52 o 
  -6   7   5        5.22        4.92      0.18 o 
  -5   7   5       85.22       93.38      0.79 o 
  -4   7   5      492.26      462.14      3.49 o 
  -3   7   5      139.30      142.63      1.68 o 
  -2   7   5      145.70      144.20      1.52 o 
  -1   7   5      239.57      240.69      2.54 o 
   0   7   5      220.75      248.74      2.89 o 
   1   7   5      241.11      239.58      2.71 o 
   2   7   5      144.24      148.14      1.82 o 
   3   7   5      140.38      145.39      1.88 o 
   4   7   5      488.30      467.70      4.22 o 
   5   7   5       85.11       94.44      0.86 o 
   6   7   5        5.36        5.02      0.15 o 
  -6   8   5       53.63       53.37      0.59 o 
  -5   8   5      211.48      193.82      1.79 o 
  -4   8   5      599.40      599.88      3.77 o 
  -3   8   5      150.54      149.42      1.48 o 
  -2   8   5       60.59       61.99      0.77 o 
  -1   8   5      365.81      375.24      3.83 o 
   0   8   5      177.42      160.77      1.96 o 
   1   8   5      367.55      363.25      4.48 o 
   2   8   5       60.04       60.34      0.91 o 
   3   8   5      151.91      149.49      1.93 o 
   4   8   5      596.22      587.30      4.52 o 
   5   8   5      210.48      191.43      1.72 o 
   6   8   5       52.89       53.00      0.92 o 
  -6   9   5       67.42       78.61      1.06 o 
  -5   9   5       12.72       12.06      0.25 o 
  -4   9   5        7.74        5.27      0.16 o 
  -3   9   5      195.27      185.32      1.58 o 
  -2   9   5      333.06      324.73      3.81 o 
  -1   9   5      191.33      197.08      2.65 o 
   0   9   5       73.41       73.95      1.09 o 
   1   9   5      193.51      196.51      2.93 o 
   2   9   5      333.66      318.95      4.49 o 
   3   9   5      198.21      187.49      2.08 o 
   4   9   5        8.12        5.21      0.18 o 
   5   9   5       12.51       12.41      0.28 o 
   6   9   5       68.03       79.48      0.99 o 
  -5  10   5       42.27       42.33      0.50 o 
  -4  10   5       25.77       24.83      0.33 o 
  -3  10   5      604.91      598.20      3.86 o 
  -2  10   5      159.13      162.59      1.58 o 
  -1  10   5      318.05      331.36      3.93 o 
   0  10   5        6.55        5.97      0.25 o 
   1  10   5      319.71      340.48      4.66 o 
   2  10   5      159.50      156.98      1.65 o 
   3  10   5      598.63      593.49      4.23 o 
   4  10   5       25.68       25.04      0.39 o 
   5  10   5       43.14       42.32      0.50 o 
  -5  11   5       93.04       93.54      1.03 o 
  -4  11   5       12.24       13.50      0.23 o 
  -3  11   5       10.47       10.45      0.21 o 
  -2  11   5       26.66       24.25      0.30 o 
  -1  11   5      616.70      587.09      4.09 o 
   0  11   5      508.33      473.51      3.91 o 
   1  11   5      618.21      584.74      4.84 o 
   2  11   5       26.77       24.45      0.36 o 
   3  11   5       10.32        9.71      0.21 o 
   4  11   5       11.94       12.82      0.27 o 
   5  11   5       94.21       95.51      1.07 o 
  -4  12   5       14.89       14.18      0.24 o 
  -3  12   5       16.51       17.82      0.27 o 
  -2  12   5       69.41       67.11      0.66 o 
  -1  12   5      121.19      115.35      0.95 o 
   0  12   5      265.08      260.60      2.17 o 
   1  12   5      120.42      114.37      1.08 o 
   2  12   5       70.04       68.36      0.73 o 
   3  12   5       17.01       17.40      0.35 o 
   4  12   5       14.38       13.40      0.25 o 
  -4  13   5        7.42        6.51      0.17 o 
  -3  13   5       12.04       12.01      0.21 o 
  -2  13   5       54.67       55.58      0.56 o 
  -1  13   5       39.62       37.91      0.45 o 
   0  13   5       25.41       26.23      0.36 o 
   1  13   5       39.27       37.57      0.50 o 
   2  13   5       54.77       54.46      0.67 o 
   3  13   5       12.32       11.73      0.25 o 
   4  13   5        7.60        6.81      0.19 o 
  -3  14   5       85.51       87.65      1.00 o 
  -2  14   5       26.56       26.14      0.34 o 
  -1  14   5       43.78       44.27      0.53 o 
   0  14   5       22.75       21.32      0.38 o 
   1  14   5       44.06       43.47      0.54 o 
   2  14   5       25.91       25.21      0.40 o 
   3  14   5       85.77       85.67      0.95 o 
  -2  15   5       68.01       73.05      1.08 o 
  -1  15   5       84.12       85.17      0.98 o 
   0  15   5        0.43        0.26      0.07 o 
   1  15   5       83.96       85.40      1.08 o 
   2  15   5       67.43       72.89      1.01 o 
   0   0   6      929.54      889.69     11.55 o 
   1   0   6       98.38       90.15      1.10 o 
   2   0   6       26.95       32.06      0.56 o 
   3   0   6     1247.99     1310.08     12.92 o 
   4   0   6      702.87      696.67      7.41 o 
   5   0   6        1.04        1.13      0.11 o 
   6   0   6       20.34       15.14      0.22 o 
   7   0   6       30.29       32.19      0.36 o 
  -7   1   6       98.34       92.91      0.87 o 
  -6   1   6       52.41       53.74      0.50 o 
  -5   1   6      191.67      175.36      1.44 o 
  -4   1   6        1.46        1.51      0.13 o 
  -3   1   6       52.05       46.96      0.62 o 
  -2   1   6      864.86      875.73      9.81 o 
  -1   1   6      334.28      335.03      3.19 o 
   0   1   6     2812.50     2849.34     26.21 o 
   1   1   6      333.04      335.84      3.19 o 
   2   1   6      870.01      884.21      9.88 o 
   3   1   6       52.94       49.31      0.68 o 
   4   1   6        1.38        1.90      0.20 o 
   5   1   6      192.78      175.20      1.42 o 
   6   1   6       51.86       52.61      0.52 o 
   7   1   6       98.55       94.60      0.75 o 
  -7   2   6        5.93        8.01      0.17 o 
  -6   2   6       32.17       36.18      0.41 o 
  -5   2   6      402.52      377.56      2.69 o 
  -4   2   6       13.33       13.11      0.31 o 
  -3   2   6      475.16      480.25      4.09 o 
  -2   2   6      414.45      423.97      4.44 o 
  -1   2   6      572.13      537.16      4.49 o 
   0   2   6       53.35       63.45      0.74 o 
   1   2   6      571.13      542.74      4.67 o 
   2   2   6      416.43      419.00      5.19 o 
   3   2   6      473.53      479.41      4.97 o 
   4   2   6       13.76       13.46      0.36 o 
   5   2   6      405.91      377.58      2.72 o 
   6   2   6       32.19       36.26      0.38 o 
   7   2   6        5.91        8.09      0.16 o 
  -7   3   6       40.89       45.50      0.53 o 
  -6   3   6      237.74      244.86      2.03 o 
  -5   3   6      348.56      350.36      2.37 o 
  -4   3   6      104.46       96.26      1.01 o 
  -3   3   6       25.57       29.13      0.37 o 
  -2   3   6      113.05      119.07      1.18 o 
  -1   3   6      647.56      682.53      6.47 o 
   0   3   6      131.49      132.09      1.37 o 
   1   3   6      645.57      668.07      7.60 o 
   2   3   6      114.51      119.96      1.57 o 
   3   3   6       25.93       27.68      0.51 o 
   4   3   6      103.69       94.32      1.18 o 
   5   3   6      349.89      341.95      2.34 o 
   6   3   6      237.88      245.74      1.87 o 
   7   3   6       40.70       45.96      0.45 o 
  -7   4   6       13.25       12.26      0.29 o 
  -6   4   6        5.74        5.01      0.22 o 
  -5   4   6      310.03      303.66      2.32 o 
  -4   4   6       91.60       91.24      1.04 o 
  -3   4   6       57.53       59.76      0.66 o 
  -2   4   6       85.24       82.17      0.88 o 
  -1   4   6      621.33      695.66      7.91 o 
   0   4   6      110.83      109.76      1.58 o 
   1   4   6      620.68      664.22      8.59 o 
   2   4   6       83.87       86.10      1.68 o 
   3   4   6       58.39       58.95      0.91 o 
   4   4   6       89.91       85.07      1.07 o 
   5   4   6      308.59      295.86      2.26 o 
   6   4   6        5.68        5.24      0.15 o 
   7   4   6       12.92       12.40      0.25 o 
  -6   5   6        7.10        6.37      0.23 o 
  -5   5   6       52.45       54.62      0.52 o 
  -4   5   6       79.12       75.42      0.84 o 
  -3   5   6      158.52      154.66      1.43 o 
  -2   5   6      527.54      513.72      4.55 o 
  -1   5   6      529.69      551.09      5.34 o 
   0   5   6     1258.56     1339.51     15.42 o 
   1   5   6      531.67      529.01      5.84 o 
   2   5   6      526.92      506.87      6.86 o 
   3   5   6      157.74      151.40      1.97 o 
   4   5   6       79.94       72.57      0.91 o 
   5   5   6       52.33       56.27      0.53 o 
   6   5   6        7.28        6.67      0.17 o 
   7   5   6       84.86       90.02      1.87 o 
  -6   6   6       54.52       54.70      0.67 o 
  -5   6   6      244.12      232.43      1.70 o 
  -4   6   6      135.20      140.07      1.29 o 
  -3   6   6       73.39       69.51      0.83 o 
  -2   6   6       69.35       73.09      0.84 o 
  -1   6   6      457.04      476.31      4.50 o 
   0   6   6       10.30       12.75      0.29 o 
   1   6   6      456.65      463.96      4.91 o 
   2   6   6       68.92       74.87      1.40 o 
   3   6   6       73.18       63.53      0.97 o 
   4   6   6      136.08      133.59      1.37 o 
   5   6   6      243.30      227.76      1.79 o 
   6   6   6       55.01       55.15      0.59 o 
  -6   7   6       53.69       56.89      0.58 o 
  -5   7   6       77.54       70.73      0.78 o 
  -4   7   6       12.71       11.92      0.40 o 
  -3   7   6      264.90      269.79      2.51 o 
  -2   7   6       10.00       11.86      0.28 o 
  -1   7   6      193.43      193.21      2.22 o 
   0   7   6       78.49       80.28      1.09 o 
   1   7   6      191.13      201.53      2.81 o 
   2   7   6        9.49       11.74      0.45 o 
   3   7   6      265.89      270.79      3.25 o 
   4   7   6       12.58       10.81      0.30 o 
   5   7   6       76.67       70.86      0.84 o 
   6   7   6       52.85       57.04      0.63 o 
  -6   8   6      104.67      120.35      1.36 o 
  -5   8   6       62.25       62.67      0.72 o 
  -4   8   6      210.12      202.07      1.35 o 
  -3   8   6      162.61      155.50      1.54 o 
  -2   8   6      207.07      202.09      2.15 o 
  -1   8   6       16.64       17.73      0.37 o 
   0   8   6      179.81      193.26      2.54 o 
   1   8   6       17.08       18.75      0.66 o 
   2   8   6      208.83      214.90      2.54 o 
   3   8   6      162.84      161.03      1.98 o 
   4   8   6      209.02      199.51      1.59 o 
   5   8   6       62.51       64.28      1.07 o 
   6   8   6      102.73      118.34      1.32 o 
  -6   9   6       13.26       15.62      0.65 o 
  -5   9   6       12.62       16.84      0.30 o 
  -4   9   6       12.06       13.82      0.22 o 
  -3   9   6       81.50       82.24      0.73 o 
  -2   9   6      250.67      239.49      2.69 o 
  -1   9   6       50.93       52.46      0.74 o 
   0   9   6       42.86       37.92      0.65 o 
   1   9   6       51.69       54.65      0.92 o 
   2   9   6      251.42      242.72      4.41 o 
   3   9   6       82.77       84.42      0.82 o 
   4   9   6       11.80       14.47      0.25 o 
   5   9   6       13.00       17.65      0.27 o 
   6   9   6       13.20       17.16      0.56 o 
  -5  10   6       81.40       88.06      0.88 o 
  -4  10   6        8.67        9.62      0.20 o 
  -3  10   6       88.85       85.86      0.68 o 
  -2  10   6       49.74       46.26      0.53 o 
  -1  10   6      966.76      930.51      8.38 o 
   0  10   6      177.01      166.20      2.04 o 
   1  10   6      966.38      919.07      8.64 o 
   2  10   6       49.56       45.49      0.57 o 
   3  10   6       89.50       84.36      0.79 o 
   4  10   6        8.18        8.93      0.20 o 
   5  10   6       81.64       87.87      0.94 o 
  -5  11   6        7.51        7.31      0.24 o 
  -4  11   6        5.81        5.85      0.16 o 
  -3  11   6       38.40       36.09      0.42 o 
  -2  11   6       91.25       85.25      0.78 o 
  -1  11   6       30.72       28.03      0.37 o 
   0  11   6        3.74        4.97      0.16 o 
   1  11   6       30.41       27.28      0.39 o 
   2  11   6       90.89       84.39      0.80 o 
   3  11   6       38.10       36.38      0.49 o 
   4  11   6        5.95        5.81      0.16 o 
   5  11   6        7.49        7.80      0.32 o 
  -4  12   6       74.98       83.41      1.04 o 
  -3  12   6      117.70      117.74      1.05 o 
  -2  12   6       46.26       43.23      0.51 o 
  -1  12   6       21.94       19.99      0.28 o 
   0  12   6      124.90      111.74      0.91 o 
   1  12   6       21.97       20.95      0.33 o 
   2  12   6       45.79       43.70      0.53 o 
   3  12   6      117.09      116.16      1.14 o 
   4  12   6       74.65       79.60      0.92 o 
  -3  13   6        2.53        2.11      0.12 o 
  -2  13   6       80.26       82.35      0.80 o 
  -1  13   6       50.50       52.50      0.55 o 
   0  13   6        0.65        1.28      0.11 o 
   1  13   6       50.94       52.65      0.56 o 
   2  13   6       81.87       85.78      0.94 o 
   3  13   6        2.48        2.11      0.12 o 
   4  13   6        3.08        2.30      0.27 o 
  -3  14   6        0.29        0.79      0.19 o 
  -2  14   6       31.79       32.58      0.40 o 
  -1  14   6      142.02      146.98      1.25 o 
   0  14   6        0.59        0.50      0.08 o 
   1  14   6      140.65      144.61      1.43 o 
   2  14   6       32.79       33.60      0.47 o 
  -1  15   6       89.90       94.24      1.22 o 
   0  15   6        0.07        0.27      0.09 o 
   1  15   6       88.66       92.37      1.25 o 
   1   0   7      810.81      822.19      7.97 o 
   2   0   7     1259.04     1249.22     12.19 o 
   3   0   7       14.44       14.10      0.40 o 
   4   0   7      239.66      254.87      2.88 o 
   5   0   7        0.05        0.59      0.08 o 
   6   0   7      364.60      383.93      2.72 o 
   7   0   7        0.03        0.36      0.07 o 
  -7   1   7       30.12       30.38      0.41 o 
  -6   1   7       92.58       87.23      1.23 o 
  -5   1   7       52.76       46.97      0.62 o 
  -4   1   7      100.34      104.36      1.58 o 
  -3   1   7       95.00       98.78      1.18 o 
  -2   1   7      210.51      225.40      2.41 o 
  -1   1   7      306.94      309.19      3.23 o 
   0   1   7       61.32       53.63      0.74 o 
   1   1   7      306.47      301.51      3.14 o 
   2   1   7      212.37      224.02      2.19 o 
   3   1   7       92.88       99.66      1.19 o 
   4   1   7      100.30      105.03      1.37 o 
   5   1   7       53.66       47.67      0.78 o 
   6   1   7       93.40       90.39      1.27 o 
   7   1   7       29.92       29.83      0.40 o 
  -7   2   7        0.36        0.31      0.07 o 
  -6   2   7       17.12       15.26      0.27 o 
  -5   2   7      224.17      210.57      1.62 o 
  -4   2   7      348.92      340.42      3.67 o 
  -3   2   7      116.16      119.20      1.31 o 
  -2   2   7      322.43      327.34      3.38 o 
  -1   2   7       31.29       34.36      0.42 o 
   0   2   7      743.88      779.22      7.18 o 
   1   2   7       31.31       34.82      0.57 o 
   2   2   7      324.75      331.55      3.77 o 
   3   2   7      117.01      118.30      1.45 o 
   4   2   7      349.86      348.99      3.61 o 
   5   2   7      223.11      210.65      1.59 o 
   6   2   7       17.28       15.81      0.26 o 
   7   2   7        0.26        0.41      0.07 o 
  -7   3   7       31.97       33.26      0.94 o 
  -6   3   7        5.75        6.56      0.24 o 
  -5   3   7       83.56       86.76      0.76 o 
  -4   3   7       31.60       31.59      0.57 o 
  -3   3   7       78.63       83.90      0.89 o 
  -2   3   7      475.58      496.42      4.31 o 
  -1   3   7      306.05      334.75      2.68 o 
   0   3   7      278.88      285.57      2.64 o 
   1   3   7      306.22      329.78      3.35 o 
   2   3   7      473.43      494.23      5.53 o 
   3   3   7       78.64       86.27      1.16 o 
   4   3   7       31.24       31.65      0.60 o 
   5   3   7       83.61       87.52      0.75 o 
   6   3   7        5.51        6.28      0.22 o 
   7   3   7       32.01       35.45      1.17 o 
  -6   4   7        1.79        2.33      0.15 o 
  -5   4   7      160.10      152.33      1.19 o 
  -4   4   7       32.75       35.09      0.50 o 
  -3   4   7       92.70       87.42      1.03 o 
  -2   4   7      936.39      969.66      8.68 o 
  -1   4   7      970.08     1007.98      9.39 o 
   0   4   7       31.33       29.34      0.51 o 
   1   4   7      968.44     1008.30     12.26 o 
   2   4   7      936.98      959.81     15.16 o 
   3   4   7       90.86       89.69      1.44 o 
   4   4   7       32.33       34.85      0.59 o 
   5   4   7      161.41      156.13      1.68 o 
   6   4   7        1.73        2.56      0.14 o 
  -6   5   7       17.57       16.27      0.30 o 
  -5   5   7      133.64      131.95      1.02 o 
  -4   5   7      285.66      275.55      2.24 o 
  -3   5   7      492.44      477.62      4.66 o 
  -2   5   7      123.29      113.35      1.23 o 
  -1   5   7       99.13      101.57      1.17 o 
   0   5   7        0.63        2.03      0.16 o 
   1   5   7       99.89      106.95      1.34 o 
   2   5   7      122.75      115.47      1.84 o 
   3   5   7      492.25      488.99      5.55 o 
   4   5   7      285.71      272.48      2.30 o 
   5   5   7      134.68      129.62      1.01 o 
   6   5   7       17.39       16.87      0.27 o 
  -6   6   7       16.61       17.61      0.35 o 
  -5   6   7      121.31      119.78      1.00 o 
  -4   6   7       47.59       44.75      0.45 o 
  -3   6   7      331.11      325.42      3.33 o 
  -2   6   7      587.95      591.32      5.41 o 
  -1   6   7      201.26      221.75      2.26 o 
   0   6   7      144.21      157.25      1.91 o 
   1   6   7      200.58      217.70      2.69 o 
   2   6   7      595.09      580.38      7.91 o 
   3   6   7      331.68      316.44      3.54 o 
   4   6   7       46.03       41.69      0.46 o 
   5   6   7      121.24      118.75      1.11 o 
   6   6   7       17.10       18.44      0.28 o 
  -6   7   7       78.37       82.82      1.03 o 
  -5   7   7      236.42      232.62      1.81 o 
  -4   7   7       68.52       66.08      0.64 o 
  -3   7   7      402.22      390.19      3.15 o 
  -2   7   7       29.76       27.05      0.64 o 
  -1   7   7      603.98      622.27      5.86 o 
   0   7   7       14.22        9.09      0.30 o 
   1   7   7      601.08      598.80      6.67 o 
   2   7   7       30.06       28.28      0.74 o 
   3   7   7      401.28      390.24      4.11 o 
   4   7   7       70.07       68.88      0.65 o 
   5   7   7      234.89      228.42      1.86 o 
   6   7   7       78.99       86.17      0.82 o 
  -6   8   7        9.89       10.80      0.52 o 
  -5   8   7       17.28       14.92      0.37 o 
  -4   8   7       21.43       19.71      0.28 o 
  -3   8   7      818.52      806.00      4.81 o 
  -2   8   7      430.63      419.34      4.26 o 
  -1   8   7      197.36      203.06      2.58 o 
   0   8   7        5.16        8.36      0.31 o 
   1   8   7      200.81      197.99      2.65 o 
   2   8   7      428.70      417.05      4.92 o 
   3   8   7      814.08      808.30      6.16 o 
   4   8   7       21.68       20.75      0.30 o 
   5   8   7       17.13       14.42      0.41 o 
   6   8   7        9.61       10.40      0.46 o 
  -5   9   7        8.87       10.45      0.23 o 
  -4   9   7      201.88      194.51      1.74 o 
  -3   9   7       65.48       63.72      0.69 o 
  -2   9   7       23.39       23.09      0.34 o 
  -1   9   7       80.02       75.25      1.06 o 
   0   9   7     1052.94     1014.60     11.12 o 
   1   9   7       80.21       75.55      1.15 o 
   2   9   7       23.68       23.87      0.47 o 
   3   9   7       65.93       66.10      0.67 o 
   4   9   7      203.09      195.04      1.68 o 
   5   9   7        8.55       10.20      0.19 o 
  -5  10   7       59.90       60.07      0.74 o 
  -4  10   7       13.97       13.47      0.26 o 
  -3  10   7       43.08       41.93      0.43 o 
  -2  10   7        9.42        7.97      0.20 o 
  -1  10   7      332.85      317.16      2.79 o 
   0  10   7      134.87      136.92      1.34 o 
   1  10   7      332.72      319.63      2.69 o 
   2  10   7        8.78        7.96      0.22 o 
   3  10   7       42.99       42.67      0.53 o 
   4  10   7       14.20       13.23      0.24 o 
   5  10   7       59.69       59.27      0.64 o 
  -4  11   7        0.39        0.94      0.09 o 
  -3  11   7        6.48        6.72      0.18 o 
  -2  11   7       73.17       71.48      0.71 o 
  -1  11   7      214.56      200.57      1.69 o 
   0  11   7        0.31        0.86      0.09 o 
   1  11   7      215.94      197.37      1.69 o 
   2  11   7       73.23       71.78      0.73 o 
   3  11   7        6.75        7.34      0.20 o 
   4  11   7        0.38        1.02      0.09 o 
  -4  12   7       43.51       45.80      1.97 o 
  -3  12   7        9.58        8.47      0.30 o 
  -2  12   7       16.15       14.80      0.29 o 
  -1  12   7       28.41       26.84      0.41 o 
   0  12   7      430.46      429.85      3.23 o 
   1  12   7       28.41       26.85      0.35 o 
   2  12   7       16.28       14.64      0.25 o 
   3  12   7        9.36        8.25      0.22 o 
   4  12   7       42.81       45.55      0.63 o 
  -3  13   7      173.32      175.74      2.43 o 
  -2  13   7        9.00        9.26      0.21 o 
  -1  13   7      216.03      216.73      1.80 o 
   0  13   7      113.77      112.54      0.95 o 
   1  13   7      216.16      215.67      1.86 o 
   2  13   7        8.97        9.11      0.20 o 
   3  13   7      172.76      176.96      1.87 o 
  -2  14   7       47.68       46.73      0.98 o 
  -1  14   7        3.47        4.48      0.13 o 
   0  14   7      110.06      106.34      1.12 o 
   1  14   7        3.24        4.28      0.14 o 
   2  14   7       49.15       49.16      0.81 o 
   0   0   8      161.81      152.51      1.95 o 
   1   0   8      246.57      229.00      1.93 o 
   2   0   8       21.76       22.73      0.39 o 
   3   0   8      236.39      220.09      2.55 o 
   4   0   8       98.56       96.87      1.20 o 
   5   0   8        0.82        0.78      0.09 o 
   6   0   8       29.30       32.22      0.41 o 
  -6   1   8      148.35      144.25      1.28 o 
  -5   1   8      238.14      245.78      2.02 o 
  -4   1   8      189.18      191.44      2.21 o 
  -3   1   8      336.42      343.27      3.59 o 
  -2   1   8      326.57      325.92      3.52 o 
  -1   1   8      123.11      121.08      1.08 o 
   0   1   8     2348.28     2382.40     18.05 o 
   1   1   8      122.67      121.69      1.12 o 
   2   1   8      326.58      323.33      2.88 o 
   3   1   8      337.53      340.29      3.63 o 
   4   1   8      190.85      186.40      2.14 o 
   5   1   8      238.98      246.60      2.20 o 
   6   1   8      147.88      144.60      1.21 o 
  -6   2   8       11.70        9.71      0.22 o 
  -5   2   8      123.62      114.89      1.00 o 
  -4   2   8      128.70      128.46      1.46 o 
  -3   2   8      157.56      159.74      1.75 o 
  -2   2   8      309.34      302.70      2.79 o 
  -1   2   8      125.59      141.43      1.17 o 
   0   2   8       12.45       11.88      0.23 o 
   1   2   8      125.70      138.95      1.17 o 
   2   2   8      312.25      301.94      3.60 o 
   3   2   8      154.43      154.74      1.85 o 
   4   2   8      127.74      129.46      1.43 o 
   5   2   8      123.85      117.73      1.13 o 
   6   2   8       11.81       10.06      0.19 o 
  -6   3   8       45.38       42.79      0.51 o 
  -5   3   8       52.49       57.50      0.81 o 
  -4   3   8      156.04      153.88      1.27 o 
  -3   3   8      135.94      127.24      1.31 o 
  -2   3   8      173.89      186.65      1.85 o 
  -1   3   8      139.57      149.43      1.23 o 
   0   3   8      949.99      955.05      6.68 o 
   1   3   8      137.69      146.04      1.23 o 
   2   3   8      174.02      187.71      2.44 o 
   3   3   8      137.88      125.01      1.70 o 
   4   3   8      157.59      150.01      1.32 o 
   5   3   8       52.73       57.20      1.05 o 
   6   3   8       45.38       43.12      0.48 o 
  -6   4   8      121.98      136.19      1.23 o 
  -5   4   8      299.75      303.15      2.38 o 
  -4   4   8      112.04      103.42      1.14 o 
  -3   4   8       72.00       73.34      0.97 o 
  -2   4   8      788.73      780.37      8.37 o 
  -1   4   8      519.54      517.65      4.96 o 
   0   4   8       14.02       16.03      0.31 o 
   1   4   8      518.65      517.13      6.48 o 
   2   4   8      790.24      744.95     11.15 o 
   3   4   8       72.23       72.98      1.33 o 
   4   4   8      112.63      108.35      0.96 o 
   5   4   8      300.15      305.44      2.43 o 
   6   4   8      122.11      135.16      1.15 o 
  -6   5   8       43.45       48.94      0.60 o 
  -5   5   8      116.72      122.17      1.33 o 
  -4   5   8      118.09      102.70      0.90 o 
  -3   5   8      103.89       99.10      1.11 o 
  -2   5   8       15.16       17.79      0.48 o 
  -1   5   8       80.10       82.69      1.13 o 
   0   5   8      223.48      240.10      2.46 o 
   1   5   8       82.08       81.48      1.33 o 
   2   5   8       14.47       14.80      0.63 o 
   3   5   8      104.50      102.46      1.73 o 
   4   5   8      116.92      103.90      0.93 o 
   5   5   8      116.86      120.90      1.20 o 
   6   5   8       43.95       49.66      0.58 o 
  -6   6   8       76.44       79.92      0.98 o 
  -5   6   8       87.64       84.95      0.89 o 
  -4   6   8      135.03      132.94      1.00 o 
  -3   6   8       20.65       18.50      0.54 o 
  -2   6   8      152.22      157.56      1.87 o 
  -1   6   8       45.07       54.13      0.75 o 
   0   6   8      327.84      327.21      3.90 o 
   1   6   8       44.87       53.74      0.81 o 
   2   6   8      153.71      152.77      2.36 o 
   3   6   8       20.53       19.21      0.49 o 
   4   6   8      133.04      129.52      1.16 o 
   5   6   8       89.20       85.07      0.86 o 
   6   6   8       74.97       80.75      0.92 o 
  -6   7   8        0.23        0.42      0.15 o 
  -5   7   8      101.32      103.94      1.02 o 
  -4   7   8       56.39       54.51      0.56 o 
  -3   7   8      336.48      314.77      2.21 o 
  -2   7   8      364.51      332.68      3.09 o 
  -1   7   8      516.57      537.93      5.79 o 
   0   7   8       50.27       47.02      0.78 o 
   1   7   8      516.28      529.03      5.76 o 
   2   7   8      359.78      333.10      4.12 o 
   3   7   8      336.32      320.27      2.45 o 
   4   7   8       56.02       51.78      0.59 o 
   5   7   8      101.26      104.56      1.03 o 
   6   7   8        0.19        0.39      0.09 o 
  -5   8   8      118.22      120.24      1.22 o 
  -4   8   8       80.64       79.39      0.78 o 
  -3   8   8       85.98       74.84      1.07 o 
  -2   8   8      667.80      632.99      4.90 o 
  -1   8   8      288.11      281.79      3.54 o 
   0   8   8      179.28      199.21      2.51 o 
   1   8   8      287.62      285.69      3.16 o 
   2   8   8      669.18      637.09      5.64 o 
   3   8   8       87.25       76.54      1.14 o 
   4   8   8       80.88       81.63      0.86 o 
   5   8   8      118.18      118.77      1.13 o 
  -5   9   8       70.67       70.05      0.80 o 
  -4   9   8       37.93       35.76      0.51 o 
  -3   9   8       22.29       20.84      0.28 o 
  -2   9   8      257.17      242.32      2.06 o 
  -1   9   8      321.43      318.00      2.43 o 
   0   9   8      306.30      295.98      2.74 o 
   1   9   8      321.78      317.13      2.52 o 
   2   9   8      256.25      243.10      2.11 o 
   3   9   8       21.97       20.24      0.33 o 
   4   9   8       38.47       36.10      0.47 o 
   5   9   8       71.42       70.12      0.71 o 
  -5  10   8       77.27       84.91      1.97 o 
  -4  10   8       96.49       96.13      1.03 o 
  -3  10   8      130.36      128.31      1.12 o 
  -2  10   8       15.27       16.94      0.29 o 
  -1  10   8        6.95        5.53      0.23 o 
   0  10   8       63.68       67.53      0.74 o 
   1  10   8        6.90        5.95      0.18 o 
   2  10   8       15.31       16.77      0.32 o 
   3  10   8      129.96      126.09      1.28 o 
   4  10   8       97.08       98.47      0.92 o 
   5  10   8       76.69       84.04      2.31 o 
  -4  11   8       36.71       39.17      0.65 o 
  -3  11   8        0.13        0.37      0.08 o 
  -2  11   8       52.05       49.42      0.60 o 
  -1  11   8       48.35       53.60      0.79 o 
   0  11   8       30.52       28.57      0.41 o 
   1  11   8       48.49       53.73      0.56 o 
   2  11   8       53.02       49.63      0.62 o 
   3  11   8        0.11        0.38      0.09 o 
   4  11   8       36.77       39.13      0.45 o 
  -3  12   8      167.90      166.85      1.60 o 
  -2  12   8       58.07       59.68      0.64 o 
  -1  12   8        4.75        4.66      0.18 o 
   0  12   8      214.71      226.18      1.90 o 
   1  12   8        4.77        4.67      0.17 o 
   2  12   8       58.66       60.36      0.69 o 
   3  12   8      167.38      165.73      1.52 o 
  -3  13   8        4.53        4.28      0.33 o 
  -2  13   8       64.60       61.70      0.74 o 
  -1  13   8       23.76       24.70      0.34 o 
   0  13   8       33.14       35.84      0.40 o 
   1  13   8       22.99       24.03      0.36 o 
   2  13   8       63.14       60.41      0.71 o 
   3  13   8        4.53        3.70      0.33 o 
  -1  14   8       22.26       17.64      0.33 o 
   0  14   8       72.61       64.63      0.78 o 
   1  14   8       22.79       18.81      0.37 o 
   1   0   9      890.11      885.18      6.91 o 
   2   0   9       19.64       16.18      0.34 o 
   3   0   9      190.34      190.91      2.61 o 
   4   0   9       34.63       34.48      0.40 o 
   5   0   9      504.70      495.16      3.77 o 
   6   0   9       55.29       51.11      0.64 o 
  -6   1   9       18.41       14.57      0.26 o 
  -5   1   9       16.65       15.35      0.24 o 
  -4   1   9      149.06      140.48      1.10 o 
  -3   1   9       89.41       87.22      1.06 o 
  -2   1   9      159.52      149.49      1.62 o 
  -1   1   9       57.93       57.74      0.61 o 
   0   1   9      793.84      777.89      6.27 o 
   1   1   9       59.14       58.07      0.68 o 
   2   1   9      161.75      153.89      1.51 o 
   3   1   9       90.45       87.28      1.40 o 
   4   1   9      147.95      138.71      1.07 o 
   5   1   9       16.65       15.84      0.32 o 
   6   1   9       18.81       15.35      0.26 o 
  -6   2   9      106.10      109.21      1.14 o 
  -5   2   9       45.06       44.35      0.59 o 
  -4   2   9      158.25      151.25      1.15 o 
  -3   2   9      281.37      270.44      2.38 o 
  -2   2   9      151.29      145.77      1.42 o 
  -1   2   9       23.02       25.51      0.36 o 
   0   2   9      164.52      175.90      1.48 o 
   1   2   9       23.33       27.02      0.42 o 
   2   2   9      150.48      147.71      1.79 o 
   3   2   9      284.86      271.80      3.36 o 
   4   2   9      156.22      147.80      1.29 o 
   5   2   9       44.51       42.49      0.71 o 
   6   2   9      104.60      107.65      1.05 o 
  -6   3   9       75.39       77.23      0.77 o 
  -5   3   9      209.02      199.65      1.62 o 
  -4   3   9       80.51       80.86      0.69 o 
  -3   3   9       30.29       29.95      0.43 o 
  -2   3   9      106.33       98.57      1.10 o 
  -1   3   9       21.62       19.33      0.32 o 
   0   3   9      589.11      625.87      4.74 o 
   1   3   9       21.94       19.99      0.37 o 
   2   3   9      105.08       98.45      1.26 o 
   3   3   9       31.04       30.57      0.59 o 
   4   3   9       81.12       79.87      0.73 o 
   5   3   9      209.82      200.12      1.62 o 
   6   3   9       75.10       78.09      0.75 o 
  -6   4   9       17.70       18.09      0.36 o 
  -5   4   9       30.96       30.52      0.53 o 
  -4   4   9       27.96       27.50      0.38 o 
  -3   4   9      202.70      195.07      1.94 o 
  -2   4   9      227.97      221.29      2.65 o 
  -1   4   9      181.05      191.15      2.02 o 
   0   4   9       83.25       91.41      0.99 o 
   1   4   9      180.04      187.90      2.64 o 
   2   4   9      225.01      219.25      3.95 o 
   3   4   9      202.52      186.49      2.93 o 
   4   4   9       28.59       27.68      0.36 o 
   5   4   9       32.25       31.18      0.39 o 
   6   4   9       18.14       18.81      0.28 o 
  -6   5   9       16.45       14.91      0.58 o 
  -5   5   9        5.57        5.64      0.25 o 
  -4   5   9      241.77      229.28      1.72 o 
  -3   5   9      229.67      214.62      1.70 o 
  -2   5   9       12.74       11.22      0.31 o 
  -1   5   9      575.95      606.72      5.82 o 
   0   5   9      173.27      178.45      2.00 o 
   1   5   9      576.14      603.40      7.60 o 
   2   5   9       12.98       11.36      0.61 o 
   3   5   9      229.41      210.68      2.03 o 
   4   5   9      239.48      229.04      1.85 o 
   5   5   9        5.59        5.44      0.23 o 
   6   5   9       16.95       16.00      0.39 o 
  -6   6   9       72.45       77.57      1.45 o 
  -5   6   9       13.66       14.71      0.30 o 
  -4   6   9       81.97       74.22      0.68 o 
  -3   6   9        2.06        2.65      0.16 o 
  -2   6   9      568.35      545.55      5.33 o 
  -1   6   9       65.81       65.14      1.00 o 
   0   6   9      444.97      455.55      5.26 o 
   1   6   9       66.79       66.62      1.08 o 
   2   6   9      566.47      550.27      7.44 o 
   3   6   9        2.27        3.08      0.25 o 
   4   6   9       82.04       75.79      0.75 o 
   5   6   9       13.82       16.16      0.37 o 
   6   6   9       72.76       77.21      1.56 o 
  -5   7   9       19.38       20.66      0.38 o 
  -4   7   9       67.52       70.95      0.73 o 
  -3   7   9      242.64      235.12      1.77 o 
  -2   7   9      691.96      630.73      4.67 o 
  -1   7   9      246.33      234.77      2.31 o 
   0   7   9       15.41        9.54      0.32 o 
   1   7   9      247.67      231.53      2.84 o 
   2   7   9      694.17      628.07      5.77 o 
   3   7   9      242.62      239.42      2.05 o 
   4   7   9       67.29       71.01      0.80 o 
   5   7   9       19.85       20.49      0.39 o 
  -5   8   9       18.28       17.97      0.37 o 
  -4   8   9        5.30        4.71      0.17 o 
  -3   8   9      125.05      117.47      1.04 o 
  -2   8   9      314.57      307.14      2.29 o 
  -1   8   9      214.92      196.06      1.54 o 
   0   8   9      191.13      165.93      1.44 o 
   1   8   9      216.02      189.87      1.65 o 
   2   8   9      313.95      307.00      2.39 o 
   3   8   9      123.93      113.69      1.07 o 
   4   8   9        4.95        4.32      0.17 o 
   5   8   9       18.27       17.48      0.30 o 
  -5   9   9      116.18      120.23      2.35 o 
  -4   9   9       23.68       28.82      0.48 o 
  -3   9   9       27.87       28.46      0.39 o 
  -2   9   9       15.06       15.28      0.28 o 
  -1   9   9       27.37       29.31      0.40 o 
   0   9   9      273.87      265.29      2.14 o 
   1   9   9       26.89       29.01      0.40 o 
   2   9   9       14.98       15.52      0.30 o 
   3   9   9       28.14       28.37      0.43 o 
   4   9   9       22.94       27.97      0.41 o 
   5   9   9      115.54      121.98      1.88 o 
  -4  10   9       85.09       91.07      1.18 o 
  -3  10   9      238.79      258.24      2.04 o 
  -2  10   9       54.78       59.06      0.67 o 
  -1  10   9       60.41       56.22      0.64 o 
   0  10   9       34.99       38.62      0.51 o 
   1  10   9       60.69       56.70      0.64 o 
   2  10   9       54.98       59.86      0.69 o 
   3  10   9      241.21      257.95      2.35 o 
   4  10   9       84.21       90.97      0.94 o 
  -3  11   9       29.95       33.11      0.46 o 
  -2  11   9       13.25       18.45      0.35 o 
  -1  11   9       30.22       28.57      0.43 o 
   0  11   9        8.98       10.17      0.24 o 
   1  11   9       28.87       27.81      0.40 o 
   2  11   9       13.42       19.27      0.33 o 
   3  11   9       30.60       33.58      0.45 o 
   4  11   9       63.52       69.88      1.22 o 
  -3  12   9        5.54        6.47      0.19 o 
  -2  12   9       81.99       79.21      0.81 o 
  -1  12   9       33.16       30.55      0.45 o 
   0  12   9       39.59       28.78      0.39 o 
   1  12   9       32.92       30.37      0.43 o 
   2  12   9       82.44       78.95      0.89 o 
   3  12   9        5.43        6.31      0.18 o 
  -2  13   9       19.36       17.84      0.35 o 
  -1  13   9      325.14      344.94      4.10 o 
   0  13   9        5.84        3.74      0.13 o 
   1  13   9      325.11      342.36      3.41 o 
   2  13   9       19.62       17.59      0.66 o 
   0   0  10     1326.27     1311.34     15.57 o 
   1   0  10       21.66       23.62      0.44 o 
   2   0  10      122.51      119.96      1.42 o 
   3   0  10       24.47       25.04      0.44 o 
   4   0  10       96.89       94.19      1.04 o 
   5   0  10        1.05        0.68      0.09 o 
   6   0  10       69.19       68.41      0.80 o 
  -6   1  10       64.89       64.00      0.91 o 
  -5   1  10      181.71      182.37      1.39 o 
  -4   1  10        7.03        7.63      0.18 o 
  -3   1  10       96.32       97.12      1.00 o 
  -2   1  10      201.94      204.58      2.15 o 
  -1   1  10      352.50      351.62      2.93 o 
   0   1  10      557.90      562.38      4.49 o 
   1   1  10      353.95      347.83      2.97 o 
   2   1  10      200.06      199.95      2.02 o 
   3   1  10       97.42       95.95      0.99 o 
   4   1  10        7.23        7.65      0.18 o 
   5   1  10      180.90      184.25      1.73 o 
   6   1  10       64.83       64.15      0.80 o 
  -6   2  10       10.30        9.24      0.35 o 
  -5   2  10       27.46       29.97      0.38 o 
  -4   2  10      187.83      184.17      1.50 o 
  -3   2  10      176.88      171.02      1.37 o 
  -2   2  10       26.07       27.58      0.44 o 
  -1   2  10      136.27      127.69      1.26 o 
   0   2  10      495.76      474.67      3.66 o 
   1   2  10      134.66      127.53      1.17 o 
   2   2  10       25.98       28.38      0.56 o 
   3   2  10      177.43      170.49      1.46 o 
   4   2  10      184.91      184.30      1.69 o 
   5   2  10       27.70       30.25      0.45 o 
   6   2  10       10.40        9.48      0.29 o 
  -6   3  10        5.21        5.29      0.32 o 
  -5   3  10       27.41       27.49      0.37 o 
  -4   3  10      227.99      225.69      1.65 o 
  -3   3  10      263.40      253.77      1.98 o 
  -2   3  10       18.86       19.09      0.34 o 
  -1   3  10      161.68      162.48      1.49 o 
   0   3  10      121.94      124.64      1.19 o 
   1   3  10      160.58      156.89      1.44 o 
   2   3  10       18.88       19.61      0.50 o 
   3   3  10      263.44      252.96      2.13 o 
   4   3  10      230.19      222.88      1.74 o 
   5   3  10       27.53       27.59      0.42 o 
   6   3  10        5.47        4.89      0.15 o 
  -6   4  10        1.83        1.73      0.22 o 
  -5   4  10       11.70       10.88      0.28 o 
  -4   4  10      116.22      119.78      1.01 o 
  -3   4  10      140.39      131.88      1.21 o 
  -2   4  10      382.28      366.53      3.52 o 
  -1   4  10       98.84       96.93      1.24 o 
   0   4  10        0.62        0.71      0.13 o 
   1   4  10       97.24       98.71      1.61 o 
   2   4  10      386.95      368.45      5.16 o 
   3   4  10      139.79      127.90      1.23 o 
   4   4  10      115.06      118.50      1.07 o 
   5   4  10       12.09       12.32      0.27 o 
   6   4  10        1.65        1.48      0.15 o 
  -5   5  10       92.51       90.73      0.94 o 
  -4   5  10       13.76       14.47      0.28 o 
  -3   5  10       57.02       53.10      0.59 o 
  -2   5  10      389.34      366.10      3.23 o 
  -1   5  10      213.69      223.86      2.28 o 
   0   5  10      305.89      319.33      3.83 o 
   1   5  10      212.46      210.68      3.13 o 
   2   5  10      390.97      359.51      3.61 o 
   3   5  10       55.90       51.46      0.65 o 
   4   5  10       13.76       14.74      0.30 o 
   5   5  10       93.17       91.95      0.90 o 
  -5   6  10        5.98        6.69      0.20 o 
  -4   6  10       20.00       20.68      0.35 o 
  -3   6  10      435.50      415.70      2.98 o 
  -2   6  10       89.88       85.59      0.96 o 
  -1   6  10       37.97       36.76      0.50 o 
   0   6  10        7.53        7.96      0.32 o 
   1   6  10       38.83       35.35      0.70 o 
   2   6  10       91.55       88.55      0.87 o 
   3   6  10      429.87      410.08      3.15 o 
   4   6  10       19.89       20.01      0.34 o 
   5   6  10        6.25        6.15      0.25 o 
  -5   7  10       22.58       22.72      0.69 o 
  -4   7  10       41.19       38.28      0.52 o 
  -3   7  10       75.51       80.40      0.98 o 
  -2   7  10       98.93       94.04      0.93 o 
  -1   7  10      116.98      107.02      0.98 o 
   0   7  10      175.63      147.67      1.38 o 
   1   7  10      118.01      111.54      0.95 o 
   2   7  10       99.86       94.23      0.96 o 
   3   7  10       75.67       83.18      0.80 o 
   4   7  10       41.78       38.25      0.50 o 
   5   7  10       22.51       24.75      0.53 o 
  -5   8  10       63.70       62.13      1.51 o 
  -4   8  10       12.52       10.77      0.23 o 
  -3   8  10       37.81       40.22      0.58 o 
  -2   8  10       76.42       75.02      0.74 o 
  -1   8  10       14.16       11.63      0.26 o 
   0   8  10      870.19      853.32      6.31 o 
   1   8  10       14.10       11.46      0.27 o 
   2   8  10       76.92       75.87      0.70 o 
   3   8  10       37.66       40.18      0.57 o 
   4   8  10       12.38       10.90      0.23 o 
   5   8  10       64.42       59.78      0.94 o 
  -4   9  10       44.29       44.37      0.62 o 
  -3   9  10        1.67        1.35      0.12 o 
  -2   9  10       48.02       44.73      0.60 o 
  -1   9  10      108.59      100.48      0.99 o 
   0   9  10       19.77       20.62      0.32 o 
   1   9  10      108.95      101.88      1.04 o 
   2   9  10       48.30       46.11      0.53 o 
   3   9  10        1.68        1.61      0.12 o 
   4   9  10       43.89       44.10      0.71 o 
  -4  10  10       11.72       11.05      0.53 o 
  -3  10  10       57.69       56.11      0.64 o 
  -2  10  10      154.53      143.31      1.32 o 
  -1  10  10       62.16       61.91      0.68 o 
   0  10  10        1.63        1.92      0.14 o 
   1  10  10       61.21       60.58      0.69 o 
   2  10  10      155.05      145.60      1.42 o 
   3  10  10       56.54       56.14      0.73 o 
   4  10  10       11.82       11.21      0.40 o 
  -3  11  10       96.26      102.61      1.16 o 
  -2  11  10       90.83       86.92      0.85 o 
  -1  11  10        1.74        1.69      0.11 o 
   0  11  10        7.15        7.36      0.20 o 
   1  11  10        1.93        1.85      0.13 o 
   2  11  10       91.77       89.25      1.07 o 
   3  11  10       95.22       99.36      1.22 o 
  -2  12  10        4.56        4.79      0.14 o 
  -1  12  10       34.80       36.36      0.48 o 
   0  12  10       96.65      101.83      1.02 o 
   1  12  10       34.47       35.81      0.47 o 
   2  12  10        4.72        4.86      0.20 o 
  -1  13  10       15.51       16.71      0.50 o 
   0  13  10       35.90       33.46      0.61 o 
   1  13  10       15.50       17.21      0.46 o 
   1   0  11      176.40      178.15      1.53 o 
   2   0  11      331.22      321.61      2.90 o 
   3   0  11       23.18       20.37      0.41 o 
   4   0  11       31.17       29.71      0.40 o 
   5   0  11       77.51       73.58      0.67 o 
   6   0  11        5.13        3.61      0.51 o 
  -6   1  11       32.12       28.08      1.30 o 
  -5   1  11       47.69       51.01      0.53 o 
  -4   1  11       57.03       57.17      0.65 o 
  -3   1  11       59.67       57.31      0.52 o 
  -2   1  11        1.22        1.39      0.13 o 
  -1   1  11       49.13       43.66      0.54 o 
   0   1  11       45.87       46.92      0.54 o 
   1   1  11       48.41       42.35      0.55 o 
   2   1  11        1.23        1.64      0.21 o 
   3   1  11       60.11       58.16      0.59 o 
   4   1  11       57.31       56.84      0.61 o 
   5   1  11       47.84       51.46      0.58 o 
  -5   2  11        5.87        8.20      0.23 o 
  -4   2  11       66.66       70.31      0.72 o 
  -3   2  11       49.27       52.70      0.55 o 
  -2   2  11      119.27      116.01      1.13 o 
  -1   2  11      254.04      248.38      2.00 o 
   0   2  11       40.63       37.54      0.48 o 
   1   2  11      254.28      245.12      1.93 o 
   2   2  11      119.86      114.92      1.24 o 
   3   2  11       49.19       53.01      0.56 o 
   4   2  11       67.40       71.09      0.75 o 
   5   2  11        5.50        7.71      0.28 o 
  -5   3  11       34.81       29.87      0.39 o 
  -4   3  11       91.28       89.49      1.35 o 
  -3   3  11      122.41      122.08      1.02 o 
  -2   3  11       32.46       33.05      0.45 o 
  -1   3  11       45.52       45.74      0.68 o 
   0   3  11      148.85      149.45      1.31 o 
   1   3  11       45.30       44.42      0.50 o 
   2   3  11       32.16       31.52      0.44 o 
   3   3  11      121.62      121.22      1.02 o 
   4   3  11       91.12       90.75      0.92 o 
   5   3  11       34.88       30.19      0.47 o 
  -5   4  11        0.06        0.17      0.08 o 
  -4   4  11      558.47      554.38      5.15 o 
  -3   4  11       17.25       15.95      0.32 o 
  -2   4  11        2.31        4.02      0.16 o 
  -1   4  11      142.97      137.06      1.37 o 
   0   4  11       12.37       12.29      0.34 o 
   1   4  11      144.47      142.91      1.83 o 
   2   4  11        2.52        4.20      0.30 o 
   3   4  11       16.67       14.88      0.35 o 
   4   4  11      557.60      556.43      4.26 o 
   5   4  11        0.10        0.22      0.07 o 
  -5   5  11       39.42       42.39      0.58 o 
  -4   5  11        7.08        6.86      0.22 o 
  -3   5  11       51.38       46.71      0.55 o 
  -2   5  11      131.53      122.06      1.13 o 
  -1   5  11      159.96      153.35      1.24 o 
   0   5  11      273.60      257.48      2.11 o 
   1   5  11      160.33      155.59      1.55 o 
   2   5  11      130.89      123.73      1.34 o 
   3   5  11       49.74       44.73      0.55 o 
   4   5  11        7.11        7.05      0.20 o 
   5   5  11       38.59       40.95      0.56 o 
  -5   6  11       17.64       19.18      0.43 o 
  -4   6  11      139.84      141.19      1.38 o 
  -3   6  11      237.84      226.57      1.93 o 
  -2   6  11      109.49      113.17      1.21 o 
  -1   6  11      153.69      149.59      1.30 o 
   0   6  11       82.69       72.73      0.92 o 
   1   6  11      153.63      149.91      1.52 o 
   2   6  11      110.21      113.18      1.12 o 
   3   6  11      238.43      225.25      1.83 o 
   4   6  11      139.97      141.45      1.25 o 
   5   6  11       18.03       19.24      0.36 o 
  -4   7  11       83.69       90.28      1.08 o 
  -3   7  11        4.45        4.93      0.21 o 
  -2   7  11       33.90       33.26      0.51 o 
  -1   7  11       19.18       16.59      0.31 o 
   0   7  11       14.70       17.64      0.36 o 
   1   7  11       19.71       16.66      0.33 o 
   2   7  11       33.65       33.19      0.51 o 
   3   7  11        4.49        4.92      0.17 o 
   4   7  11       83.36       87.56      1.01 o 
   5   7  11       42.36       43.51      1.68 o 
  -4   8  11        4.77        5.03      0.16 o 
  -3   8  11       13.71       16.32      0.33 o 
  -2   8  11        0.84        1.33      0.13 o 
  -1   8  11      119.43      125.13      1.28 o 
   0   8  11        5.33        2.80      0.14 o 
   1   8  11      119.06      125.64      1.25 o 
   2   8  11        0.90        1.59      0.12 o 
   3   8  11       14.48       16.64      0.31 o 
   4   8  11        4.73        4.54      0.19 o 
  -4   9  11       23.86       23.99      0.68 o 
  -3   9  11       61.76       55.95      0.80 o 
  -2   9  11      219.01      208.99      2.01 o 
  -1   9  11       30.63       31.51      0.43 o 
   0   9  11       12.18       12.80      0.25 o 
   1   9  11       31.05       32.69      0.46 o 
   2   9  11      216.97      205.59      1.80 o 
   3   9  11       60.82       55.52      0.70 o 
   4   9  11       23.92       22.97      0.43 o 
  -3  10  11       16.84       13.81      0.32 o 
  -2  10  11       34.27       32.35      0.46 o 
  -1  10  11      101.67      100.60      0.98 o 
   0  10  11        4.69        3.96      0.16 o 
   1  10  11      102.89      103.55      1.08 o 
   2  10  11       34.78       32.71      0.42 o 
   3  10  11       16.90       14.44      0.31 o 
  -2  11  11       80.59       79.06      0.91 o 
  -1  11  11      107.60      106.17      1.08 o 
   0  11  11       65.96       65.64      0.76 o 
   1  11  11      107.33      107.09      1.14 o 
   2  11  11       81.58       80.02      0.99 o 
  -1  12  11        6.27        7.27      0.23 o 
   0  12  11        0.89        1.52      0.12 o 
   1  12  11        5.80        6.90      0.23 o 
   0   0  12       32.01       34.56      0.64 o 
   1   0  12       66.22       62.29      0.62 o 
   2   0  12       30.30       29.86      0.37 o 
   3   0  12       39.10       39.53      0.50 o 
   4   0  12       21.72       25.63      0.34 o 
   5   0  12       29.27       31.62      0.35 o 
  -5   1  12       38.16       40.57      0.44 o 
  -4   1  12      159.03      159.04      1.41 o 
  -3   1  12       74.48       76.37      0.72 o 
  -2   1  12      377.66      365.86      2.53 o 
  -1   1  12       43.68       41.67      0.55 o 
   0   1  12      421.17      420.89      3.21 o 
   1   1  12       45.03       42.63      0.47 o 
   2   1  12      376.75      365.47      2.46 o 
   3   1  12       73.12       73.92      0.77 o 
   4   1  12      159.78      160.33      1.27 o 
   5   1  12       38.91       41.61      0.49 o 
  -5   2  12       91.77       92.98      0.92 o 
  -4   2  12      183.67      184.68      1.82 o 
  -3   2  12      157.60      162.19      1.35 o 
  -2   2  12      456.77      437.83      3.05 o 
  -1   2  12       59.35       52.39      0.55 o 
   0   2  12      207.20      204.40      1.59 o 
   1   2  12       59.02       53.32      0.52 o 
   2   2  12      455.11      438.02      3.24 o 
   3   2  12      158.05      162.70      1.47 o 
   4   2  12      181.30      188.68      1.57 o 
   5   2  12       92.30       94.64      0.96 o 
  -5   3  12       42.06       43.79      0.68 o 
  -4   3  12      114.20      120.81      1.19 o 
  -3   3  12      281.65      272.72      2.43 o 
  -2   3  12      359.89      345.90      2.55 o 
  -1   3  12       34.59       36.96      0.44 o 
   0   3  12      122.58      109.63      0.85 o 
   1   3  12       35.38       37.42      0.39 o 
   2   3  12      360.89      348.87      2.73 o 
   3   3  12      284.53      281.77      2.36 o 
   4   3  12      113.08      120.31      1.18 o 
   5   3  12       42.65       44.79      0.54 o 
  -5   4  12       33.52       35.57      0.58 o 
  -4   4  12      245.44      248.93      2.66 o 
  -3   4  12      188.75      191.86      1.98 o 
  -2   4  12       80.69       80.33      0.77 o 
  -1   4  12      171.75      161.99      1.41 o 
   0   4  12      126.78      131.77      1.27 o 
   1   4  12      169.64      162.89      1.64 o 
   2   4  12       80.32       81.14      0.88 o 
   3   4  12      189.22      195.13      1.68 o 
   4   4  12      243.17      245.24      2.04 o 
   5   4  12       34.45       35.98      0.62 o 
  -5   5  12       31.83       33.34      0.91 o 
  -4   5  12      123.85      130.72      1.34 o 
  -3   5  12       49.46       51.90      0.66 o 
  -2   5  12       29.52       28.18      0.43 o 
  -1   5  12       62.59       68.50      0.87 o 
   0   5  12      479.68      436.73      3.64 o 
   1   5  12       62.69       68.11      0.88 o 
   2   5  12       29.84       27.88      0.56 o 
   3   5  12       48.94       51.18      0.76 o 
   4   5  12      124.68      132.75      1.23 o 
   5   5  12       32.12       33.93      1.43 o 
  -4   6  12       27.22       26.69      0.39 o 
  -3   6  12       73.88       83.89      0.84 o 
  -2   6  12      237.67      229.04      2.46 o 
  -1   6  12      157.10      146.07      1.34 o 
   0   6  12       26.29       30.52      0.51 o 
   1   6  12      155.88      147.07      1.59 o 
   2   6  12      237.92      226.33      2.21 o 
   3   6  12       74.12       82.00      0.90 o 
   4   6  12       27.10       26.44      0.38 o 
  -4   7  12       29.24       30.61      0.63 o 
  -3   7  12        8.31        6.43      0.31 o 
  -2   7  12       49.36       51.28      0.80 o 
  -1   7  12       20.69       22.89      0.43 o 
   0   7  12        9.15        7.35      0.24 o 
   1   7  12       20.52       22.23      0.40 o 
   2   7  12       49.81       52.08      0.76 o 
   3   7  12        8.12        6.70      0.26 o 
   4   7  12       29.37       30.25      0.54 o 
  -3   8  12       26.84       26.20      0.47 o 
  -2   8  12       26.98       26.14      0.53 o 
  -1   8  12       76.20       74.00      0.93 o 
   0   8  12        8.06        6.66      0.22 o 
   1   8  12       76.92       74.02      0.85 o 
   2   8  12       27.73       26.45      0.39 o 
   3   8  12       27.31       26.87      0.37 o 
   4   8  12       32.55       33.72      1.39 o 
  -3   9  12      273.43      264.35      3.19 o 
  -2   9  12       39.25       35.20      0.53 o 
  -1   9  12        0.31        0.50      0.10 o 
   0   9  12        2.24        1.17      0.11 o 
   1   9  12        0.27        0.54      0.10 o 
   2   9  12       38.53       34.60      0.45 o 
   3   9  12      273.22      263.32      2.85 o 
  -2  10  12      165.86      156.08      1.71 o 
  -1  10  12       32.92       29.79      0.39 o 
   0  10  12        1.37        3.50      0.15 o 
   1  10  12       32.58       29.75      0.49 o 
   2  10  12      163.66      155.47      1.76 o 
  -1  11  12       83.03       88.55      1.45 o 
   0  11  12        1.61        0.84      0.11 o 
   1  11  12       83.36       91.69      1.35 o 
   1   0  13      179.42      179.94      1.58 o 
   2   0  13      232.51      238.98      1.93 o 
   3   0  13        0.01        0.35      0.09 o 
   4   0  13      126.14      128.92      1.15 o 
   5   0  13        4.59        4.05      0.42 o 
  -5   1  13        5.41        6.02      0.50 o 
  -4   1  13       22.49       22.15      0.55 o 
  -3   1  13       13.18       15.29      0.30 o 
  -2   1  13       21.70       24.20      0.37 o 
  -1   1  13       25.01       27.71      0.48 o 
   0   1  13        0.27        0.77      0.09 o 
   1   1  13       24.62       27.13      0.42 o 
   2   1  13       21.35       23.49      0.40 o 
   3   1  13       13.48       15.61      0.28 o 
   4   1  13       23.21       22.91      0.35 o 
   5   1  13        5.70        6.35      0.49 o 
  -4   2  13       39.70       39.08      0.56 o 
  -3   2  13       73.75       79.71      0.92 o 
  -2   2  13       45.94       43.67      0.54 o 
  -1   2  13      360.28      357.49      3.08 o 
   0   2  13        6.62        7.05      0.24 o 
   1   2  13      358.35      354.38      2.68 o 
   2   2  13       46.06       44.70      0.61 o 
   3   2  13       73.09       78.49      0.82 o 
   4   2  13       40.30       40.45      0.60 o 
  -4   3  13       16.22       18.50      0.35 o 
  -3   3  13       36.14       34.08      0.52 o 
  -2   3  13       58.44       58.25      0.75 o 
  -1   3  13       26.15       23.34      0.41 o 
   0   3  13      413.32      394.80      3.08 o 
   1   3  13       26.18       23.65      0.37 o 
   2   3  13       58.59       58.01      0.75 o 
   3   3  13       36.01       34.39      0.52 o 
   4   3  13       16.01       18.24      0.30 o 
  -4   4  13       22.76       23.58      0.40 o 
  -3   4  13        5.42        5.61      0.24 o 
  -2   4  13      123.81      125.21      1.25 o 
  -1   4  13        0.66        0.91      0.12 o 
   0   4  13       32.07       32.56      0.46 o 
   1   4  13        0.73        1.01      0.13 o 
   2   4  13      124.03      124.21      1.40 o 
   3   4  13        5.56        6.27      0.21 o 
   4   4  13       22.55       23.28      0.39 o 
  -4   5  13        1.42        1.42      0.12 o 
  -3   5  13        8.52        8.71      0.41 o 
  -2   5  13       90.51       87.05      1.15 o 
  -1   5  13       14.58       13.45      0.41 o 
   0   5  13        0.18        0.42      0.11 o 
   1   5  13       15.31       14.10      0.33 o 
   2   5  13       90.86       87.06      1.05 o 
   3   5  13        8.62        8.28      0.45 o 
   4   5  13        1.33        1.28      0.13 o 
  -4   6  13        9.49        8.08      0.67 o 
  -3   6  13       32.04       34.10      0.49 o 
  -2   6  13       68.75       68.55      0.98 o 
  -1   6  13      107.90      116.16      1.33 o 
   0   6  13       21.74       20.38      0.49 o 
   1   6  13      106.36      112.75      1.35 o 
   2   6  13       68.54       69.83      0.86 o 
   3   6  13       32.53       32.84      0.58 o 
   4   6  13        9.45        8.80      0.72 o 
  -3   7  13      168.78      178.19      2.28 o 
  -2   7  13       18.05       16.55      0.39 o 
  -1   7  13      135.69      152.54      1.83 o 
   0   7  13      461.07      488.11      4.84 o 
   1   7  13      135.51      147.22      1.67 o 
   2   7  13       17.67       17.28      0.39 o 
   3   7  13      168.71      173.28      2.64 o 
  -3   8  13       57.24       55.67      1.62 o 
  -2   8  13       18.70       18.55      0.40 o 
  -1   8  13       13.36       12.37      0.32 o 
   0   8  13        2.28        3.30      0.18 o 
   1   8  13       13.81       12.18      0.27 o 
   2   8  13       18.85       18.94      0.36 o 
   3   8  13       55.54       57.63      1.35 o 
  -2   9  13       62.00       57.50      1.02 o 
  -1   9  13       32.71       33.20      0.55 o 
   0   9  13        5.27        6.12      0.20 o 
   1   9  13       33.21       33.91      0.68 o 
   2   9  13       63.13       59.38      1.36 o 
  -1  10  13      118.38      125.39      3.23 o 
   0  10  13       67.64       68.91      1.17 o 
   1  10  13      118.68      129.63      3.49 o 
   0   0  14       96.06      104.13      1.79 o 
   1   0  14       91.51       90.12      1.17 o 
   2   0  14       15.83       14.72      0.32 o 
   3   0  14       42.45       42.32      0.54 o 
   4   0  14       92.40       96.28      1.11 o 
  -4   1  14       22.53       23.83      0.44 o 
  -3   1  14       51.11       55.70      0.66 o 
  -2   1  14       72.80       71.96      0.88 o 
  -1   1  14      205.72      208.92      2.12 o 
   0   1  14      112.05      110.74      1.34 o 
   1   1  14      203.91      206.18      1.96 o 
   2   1  14       71.37       70.97      0.76 o 
   3   1  14       51.03       56.34      0.63 o 
   4   1  14       22.41       23.40      0.37 o 
  -4   2  14       33.25       35.03      0.56 o 
  -3   2  14       37.78       37.02      0.49 o 
  -2   2  14       16.71       16.37      0.32 o 
  -1   2  14      255.68      264.23      2.75 o 
   0   2  14        5.48        4.86      0.24 o 
   1   2  14      257.14      260.28      2.29 o 
   2   2  14       16.52       16.07      0.31 o 
   3   2  14       37.36       37.12      0.48 o 
   4   2  14       32.54       33.28      0.56 o 
  -4   3  14       18.12       17.09      0.49 o 
  -3   3  14        7.68        9.53      0.25 o 
  -2   3  14      115.49      115.71      1.34 o 
  -1   3  14        8.15        8.14      0.27 o 
   0   3  14       11.50        8.92      0.27 o 
   1   3  14        8.59        8.48      0.26 o 
   2   3  14      116.40      116.02      1.37 o 
   3   3  14        7.67        9.36      0.22 o 
   4   3  14       17.91       16.28      0.81 o 
  -3   4  14       87.20       79.87      0.93 o 
  -2   4  14       15.79       14.46      0.34 o 
  -1   4  14       72.16       73.34      0.90 o 
   0   4  14        7.19       11.37      0.27 o 
   1   4  14       71.56       74.50      1.12 o 
   2   4  14       15.39       13.39      0.29 o 
   3   4  14       86.66       79.40      0.82 o 
   4   4  14       15.56       16.53      0.78 o 
  -3   5  14       20.80       20.04      0.40 o 
  -2   5  14       15.35       14.65      0.28 o 
  -1   5  14       15.38       17.25      0.52 o 
   0   5  14      117.09      119.57      1.50 o 
   1   5  14       15.06       17.00      0.37 o 
   2   5  14       15.35       13.99      0.31 o 
   3   5  14       21.11       20.30      0.40 o 
  -3   6  14      176.69      182.42      6.21 o 
  -2   6  14        2.12        2.07      0.16 o 
  -1   6  14        0.53        0.53      0.14 o 
   0   6  14      121.53      134.45      1.76 o 
   1   6  14        0.47        0.55      0.10 o 
   2   6  14        2.08        1.98      0.14 o 
   3   6  14      177.68      190.96      5.01 o 
  -2   7  14       41.06       46.83      0.86 o 
  -1   7  14        0.69        0.49      0.15 o 
   0   7  14       99.48      103.70      1.40 o 
   1   7  14        0.74        0.45      0.09 o 
   2   7  14       42.09       47.33      0.75 o 
  -2   8  14        2.81        2.10      0.28 o 
  -1   8  14       92.30      102.30      1.43 o 
   0   8  14        3.88        4.31      0.19 o 
   1   8  14       91.08       98.71      1.28 o 
   2   8  14        2.78        2.37      0.32 o 
   1   0  15       28.23       29.53      0.46 o 
   2   0  15       44.18       46.45      0.64 o 
   3   0  15       51.40       51.06      0.62 o 
  -3   1  15       49.43       50.97      0.67 o 
  -2   1  15        8.00        8.92      0.25 o 
  -1   1  15        3.94        4.24      0.20 o 
   0   1  15       19.08       19.07      0.37 o 
   1   1  15        4.23        4.37      0.19 o 
   2   1  15        7.81        8.85      0.22 o 
   3   1  15       49.73       52.52      0.68 o 
  -3   2  15       30.73       34.76      0.61 o 
  -2   2  15        0.33        0.73      0.11 o 
  -1   2  15        4.82        4.76      0.24 o 
   0   2  15       15.83       18.61      0.35 o 
   1   2  15        4.62        4.40      0.17 o 
   2   2  15        0.39        0.69      0.10 o 
   3   2  15       31.66       35.84      0.64 o 
  -3   3  15       62.06       66.50      1.25 o 
  -2   3  15       53.74       51.87      0.76 o 
  -1   3  15       64.93       72.47      0.91 o 
   0   3  15      167.90      168.72      1.71 o 
   1   3  15       65.86       73.62      0.79 o 
   2   3  15       54.26       52.73      0.71 o 
   3   3  15       61.20       65.75      1.02 o 
  -2   4  15       94.47       96.94      1.81 o 
  -1   4  15       87.05       97.64      1.19 o 
   0   4  15       76.72       80.65      1.03 o 
   1   4  15       86.83       94.89      1.22 o 
   2   4  15       95.11       96.72      1.12 o 
   3   4  15       48.83       49.10      1.61 o 
  -2   5  15       15.27       14.69      0.44 o 
  -1   5  15       95.39       93.23      1.33 o 
   0   5  15        1.04        1.85      0.20 o 
   1   5  15       94.84       94.05      1.28 o 
   2   5  15       15.89       15.54      0.38 o 
  -1   6  15       29.92       32.94      0.74 o 
   0   6  15      130.80      124.17      1.73 o 
   1   6  15       30.13       34.58      0.57 o 
   2   6  15       40.42       41.30      1.40 o 
  -1   7  15      103.06       93.40      2.49 o 
   0   7  15        0.00        0.06      0.15 o 
   0   0  16        9.69       12.26      0.39 o 
   1   0  16        1.89        1.19      0.13 o 
   2   0  16      130.44      134.80      1.74 o 
  -2   1  16       87.27       93.12      1.92 o 
  -1   1  16       56.13       57.57      1.18 o 
   0   1  16       10.71       14.30      0.31 o 
   1   1  16       55.30       55.01      0.80 o 
   2   1  16       87.08       89.53      1.38 o 
  -2   2  16       46.65       48.92      1.77 o 
  -1   2  16      165.46      170.93      3.63 o 
   0   2  16       72.84       86.10      1.11 o 
   1   2  16      165.00      173.70      2.00 o 
  -1   3  16       20.09       23.32      0.76 o 
   0   3  16       10.64       12.34      0.42 o 
   1   3  16       19.80       22.21      0.46 o 
   0   4  16      226.43      243.05      8.17 o 
   1   4  16       46.95       46.92      1.52 o 
                                                 
